# Supplementary material for: Identification of a herpes simplex virus 1 gene encoding neurovirulence factor by chemical proteomics
Source: Nat Commun. 2020 Sep 29;11:4894. doi: 10.1038/s41467-020-18718-9 (PMC7524712; doi:10.1038/s41467-020-18718-9)
Supplement: Supplementary file 5 — Supplementary Data 1 [file 41467_2020_18718_MOESM5_ESM.xlsx]

## Sheet: Peptide and protein
Peptide sequence	Gene name	Description	Modification	charge	cleavage
RPRPPGPTGAVPTAQSQVTSTPNSEPAVR	ICP34.5			4
SAPAAAPPPPPASGPPPSCSLLLR	ICP34.5		Carbamidomethyl(C)@19	3
VAEAEAVIGPCLGPEAR	ICP34.5		Carbamidomethyl(C)@11	2
VTAEHLAR	ICP34.5			2
AANQEQSLCR	ICP0		Carbamidomethyl(C)@9	2	cleaved Q-A@N-term
AATHPPSDSGPGGR	ICP0			2
AATHPPSDSGPGGR	ICP0			3
AATHPPSDSGPGGR	ICP0		Carbamidomethyl(H)@4	3
AATHPPSDSGPGGR	ICP0		Deamidated(R)@14	3
AATHPPSDSGPGGR	ICP0		Oxidation(H)@4	2
AAVAPCVR	ICP0		Carbamidomethyl(C)@6	2
AAVPGWSR	ICP0			2
AETSGAAPAGGLTR	ICP0			2	cleaved H-A@N-term
AGTAVDFIWTGNQR	ICP0			2
AGTAVDFIWTGNQR	ICP0			3
AGTAVDFIWTGNQR	ICP0		Deamidated(N)@12	2
AGTAVDFIWTGNQR	ICP0		Deamidated(Q)@13	2
AGTAVDFIWTGNQR	ICP0		Dioxidation(W)@9	2
AGTAVDFIWTGNQR	ICP0		Oxidation(D)@6	3
AGTAVDFIWTGNQR	ICP0		Oxidation(W)@9	2
APPPGPGPR	ICP0			2
CDTFPCMHR	ICP0		Carbamidomethyl(C)@1; Carbamidomethyl(C)@6	2
CDTFPCMHR	ICP0		Carbamidomethyl(C)@1; Carbamidomethyl(C)@6	3
CDTFPCMHR	ICP0		Carbamidomethyl(C)@1; Carbamidomethyl(C)@6; Oxidation(M)@7	3
EDGGSDEGDVCAVCTDEIAPHLR	ICP0		Carbamidomethyl(C)@11; Carbamidomethyl(C)@14	3
EEDPGSCGGAPPR	ICP0		Carbamidomethyl(C)@7	2
EPAPDVWVFPC	ICP0		Carbamidomethyl(C)@11	2	cleaved C-D@C-term
EPAPDVWVFPCDR	ICP0		Carbamidomethyl(C)@11	2
EPAPDVWVFPCDR	ICP0		Carbamidomethyl(C)@11	3
EPAPDVWVFPCDR	ICP0		Dioxidation(W)@7; Carbamidomethyl(C)@11	2
EPAPDVWVFPCDR	ICP0		Glu->pyro-Glu@N-term; Carbamidomethyl(C)@11	2
FCIPCMK	ICP0		Carbamidomethyl(C)@2; Carbamidomethyl(C)@5	2
GAAAPPVTGGASH	ICP0			2	cleaved H-A@C-term
GAAAPPVTGGASHAAPQPAAAR	ICP0			2
GAAAPPVTGGASHAAPQPAAAR	ICP0			3
GAAAPPVTGGASHAAPQPAAAR	ICP0			4
GAAAPPVTGGASHAAPQPAAAR	ICP0		Deamidated(Q)@17	3
GAAAPPVTGGASHAAPQPAAAR	ICP0		Dioxidation(P)@6	3
GAAAPPVTGGASHAAPQPAAAR	ICP0		Oxidation(H)@13	2
GAAAPPVTGGASHAAPQPAAAR	ICP0		Oxidation(H)@13	3
GAAAPPVTGGASHAAPQPAAAR	ICP0		Ser->Oxoalanine(S)@12	3
GAAPSGAPPLPSAASVEQEAAVRPR	ICP0			3
GAAPSGAPPLPSAASVEQEAAVRPR	ICP0			4
GAAPSGAPPLPSAASVEQEAAVRPR	ICP0		Deamidated(Q)@18	3
GASGPSGGVGVGVGVVEAEAGRPR	ICP0			2
GASGPSGGVGVGVGVVEAEAGRPR	ICP0			3
GASGPSGGVGVGVGVVEAEAGRPR	ICP0			4
GGPGVEGGHGPSR	ICP0			2	cleaved S-G@N-term
GQGGPGTPLTSSAASASSSSASSSSAPTPAGAASSAAGAASSSASASSGGAVGALGGR	ICP0			6
GSGGPGVEGGHGPSR	ICP0			2
GSGGPGVEGGHGPSR	ICP0			3
GSGGPGVEGGHGPSR	ICP0		Dehydrated(E)@8; Oxidation(H)@11	3
GSGGPGVEGGHGPSR	ICP0		Oxidation(H)@11	2
GSGGPGVEGGHGPSR	ICP0		Ser->Oxoalanine(S)@14	3
GSGQENPSPQSTRPPLAPAGAK	ICP0			3
GSGQENPSPQSTRPPLAPAGAK	ICP0		Phospho(S)@2	3
HAETSGAAPAGG	ICP0			2	cleaved G-L@C-term
HAETSGAAPAGGL	ICP0			2	cleaved L-T@C-term
HAETSGAAPAGGLTR	ICP0			2
HAETSGAAPAGGLTR	ICP0			3
HAETSGAAPAGGLTR	ICP0		Formyl@N-term	2
HPWSGEQGASTR	ICP0			2
HPWSGEQGASTR	ICP0			3
HPWSGEQGASTR	ICP0		Oxidation(W)@3	3
LIVGVTPSGSFSTIPIVNDPQTR	ICP0			3	cleaved Y-L@N-term
MEAEEAVR	ICP0			2
MEAEEAVR	ICP0		Oxidation(M)@1	2
NTCPLCNAK	ICP0		Carbamidomethyl(C)@3; Carbamidomethyl(C)@6	2
PGPTASSAASGPAR	ICP0			2	cleaved R-P@N-term; cleaved R-P@C-term
PGPTASSAASGPARPR	ICP0			2	cleaved R-P@N-term
PGPTASSAASGPARPR	ICP0			3	cleaved R-P@N-term
PGSCGGAPPR	ICP0		Carbamidomethyl(C)@4	2	cleaved D-P@N-term
PQREPAPDVWVFPCDR	ICP0		Carbamidomethyl(C)@14	3	cleaved R-P@N-term; missed R-E@3
QEETSLGPR	ICP0			2
QEETSLGPR	ICP0		Gln->pyro-Glu@N-term	2
RAATHPPSDSGPGGR	ICP0			3	missed R-A@1
RGAAAPPVTGGASHAA	ICP0			3	cleaved A-P@C-term; missed R-G@1
RGAAAPPVTGGASHAAPQPAAAR	ICP0			3	missed R-G@1
RGSGQENPSPQSTRPPLAPAGAK	ICP0			3	missed R-G@1
RGSGQENPSPQSTRPPLAPAGAK	ICP0		Deamidated(Q)@11	4	missed R-G@1
RGSGQENPSPQSTRPPLAPAGAK	ICP0		Phospho(S)@3	3	missed R-G@1
RGSGQENPSPQSTRPPLAPAGAK	ICP0		Phospho(S)@3	4	missed R-G@1
RVPQSHSSLAQAANQEQSLCR	ICP0		Carbamidomethyl(C)@20	3	missed R-V@1
RVPQSHSSLAQAANQEQSLCR	ICP0		Carbamidomethyl(C)@20	4	missed R-V@1
RVPQSHSSLAQAANQEQSLCR	ICP0		Oxidation(H)@6; Carbamidomethyl(C)@20	3	missed R-V@1
RVPQSHSSLAQAANQEQSLCR	ICP0		Oxidation(P)@3; Carbamidomethyl(C)@20	3	missed R-V@1
SGPSGGVGVGVGVVEAEAGRPR	ICP0			3	cleaved A-S@N-term
SRHPWSGEQGASTR	ICP0			2	missed R-H@2
SRHPWSGEQGASTR	ICP0			3	missed R-H@2
SRHPWSGEQGASTR	ICP0		Dioxidation(W)@5	3	missed R-H@2
SSLAQAANQEQSLCR	ICP0		Carbamidomethyl(C)@14	2	cleaved H-S@N-term
SSLAQAANQEQSLCR	ICP0		Carbamidomethyl(C)@14	3	cleaved H-S@N-term
TAPPSAPIGPHGSSNTNTTTNSSGGGGGSR	ICP0			3
TAPPSAPIGPHGSSNTNTTTNSSGGGGGSR	ICP0			4
TAPPSAPIGPHGSSNTNTTTNSSGGGGGSR	ICP0		Deamidated(N)@15	3
TAPPSAPIGPHGSSNTNTTTNSSGGGGGSR	ICP0		Deamidated(N)@17	3
TAPPSAPIGPHGSSNTNTTTNSSGGGGGSR	ICP0		Deamidated(N)@21	3
TAPPSAPIGPHGSSNTNTTTNSSGGGGGSR	ICP0		Dioxidation(P)@10	3
TAPPSAPIGPHGSSNTNTTTNSSGGGGGSR	ICP0		Oxidation(P)@10	3
TAPPSAPIGPHGSSNTNTTTNSSGGGGGSR	ICP0		Oxidation(P)@10; Deamidated(N)@17	4
TAPPSAPIGPHGSSNTNTTTNSSGGGGGSR	ICP0		Pro->pyro-Glu(P)@10	3
TGPLVNRPAPL	ICP0			2	cleaved L-A@C-term
TGPLVNRPAPLANNR	ICP0			2
TGPLVNRPAPLANNR	ICP0			3
TGPLVNRPAPLANNRD	ICP0			3	cleaved D-P@C-term; missed R-D@15
VPQSHSSLAQAANQEQSLCR	ICP0		Carbamidomethyl(C)@19	2
VPQSHSSLAQAANQEQSLCR	ICP0		Carbamidomethyl(C)@19	3
VPQSHSSLAQAANQEQSLCR	ICP0		Carbamidomethyl(C)@19	4
VPQSHSSLAQAANQEQSLCR	ICP0		Carbamidomethyl(C)@19; Deamidated(R)@20	3
VPQSHSSLAQAANQEQSLCR	ICP0		Deamidated(N)@13; Carbamidomethyl(C)@19	3
VPQSHSSLAQAANQEQSLCR	ICP0		Deamidated(Q)@16; Carbamidomethyl(C)@19	3
VVLVDQTGNMATR	ICP0			3	cleaved Y-V@N-term
VVLVDQTGNMATR	ICP0		Oxidation(M)@10	2	cleaved Y-V@N-term
YLPISGVSSVVALSPYVNK	ICP0			2
YLPISGVSSVVALSPYVNK	ICP0			3
YLPISGVSSVVALSPYVNK	ICP0			4
YLTLGGHTVR	ICP0			2
YLTLGGHTVR	ICP0		Oxidation(H)@7	2
MEPRPGASTR	ICP0		Acetyl@N-term	2	cleaved P-M@N-term
YLPISGVSSVVALSPYVNK	ICP0		Cation:Na@C-term	3
YLPISGVSSVVALSPYVNK	ICP0		Deamidated(N)@18	3
YLPISGVSSVVALSPYVNK	ICP0		Dioxidation(P)@3	3
YLPISGVSSVVALSPYVNK	ICP0		Formyl(K)@19	3
YLPISGVSSVVALSPYVNK	ICP0		Oxidation(P)@15	3
YLPISGVSSVVALSPYVNK	ICP0		Oxidation(P)@3	2
YLPISGVSSVVALSPYVNK	ICP0		Oxidation(P)@3	3
YLPISGVSSVVALSPY	ICP0			2	cleaved Y-V@C-term
VVLVDQTGNMATR	ICP0			2	cleaved Y-V@N-term
VPQSHSSLAQAANQEQSLCR	ICP0		Deamidated(Q)@14; Carbamidomethyl(C)@19	3
VPQSHSSLAQAANQEQSLCR	ICP0		Oxidation(P)@2; Carbamidomethyl(C)@19	3
TWMQLR	ICP0			2
TITGDCLPILDMETGNIGAY	ICP0		Carbamidomethyl(C)@6	3	cleaved Y-V@C-term
TGPLVNRPAPLANNRDPIVISD	ICP0			3	cleaved D-S@C-term; missed R-D@15
TGPLVNRPAPLAN	ICP0			2	cleaved N-N@C-term
TAPPSAPIGPHGSSNTNTTTNSSGGGGGSR	ICP0		Oxidation(N)@15	3
SRHPWSGEQGASTRDEGKQ	ICP0			3	cleaved Q-G@C-term; missed R-H@2; missed R-D@14; missed K-Q@18
SRHPWSGEQGASTRDEGKQ	ICP0			4	cleaved Q-G@C-term; missed R-H@2; missed R-D@14; missed K-Q@18
RVPQSHSSLAQAANQEQSLCR	ICP0		Carbamidomethyl(C)@20; Arg->GluSA(R)@21	3	missed R-V@1
RVPQSHSSLAQAANQEQSLCR	ICP0		Deamidated(N)@14; Carbamidomethyl(C)@20	3	missed R-V@1
RVPQSHSSLAQAANQEQSLCR	ICP0		Deamidated(Q)@11; Carbamidomethyl(C)@20	3	missed R-V@1
RVPQSHSSLAQAANQEQSLCR	ICP0		Ser->Oxoalanine(S)@18; Carbamidomethyl(C)@20	4	missed R-V@1
RVPQSHSSLAQAANQEQSLCR	ICP0		Ser->Oxoalanine(S)@8; Carbamidomethyl(C)@20	3	missed R-V@1
RGSGQENPSPQSTRPPLAPAGAK	ICP0			4	missed R-G@1
RGSGQENPSPQSTRPPLAPAGAK	ICP0		Phospho(S)@9	3	missed R-G@1
RGSGQENPSPQSTRPPLAPAGAK	ICP0		Phospho(S)@9	4	missed R-G@1
QSRAAAPRGASGPSGGVGVGVGVVEAEAGRPR	ICP0			4	missed R-A@3; missed R-G@8
PPSAPIGPHGSSNTNTTTNSSGGGGGSR	ICP0		HexNAc(S)@12	3	cleaved A-P@N-term
PGVEGGHGPSR	ICP0			2	cleaved G-P@N-term
MLFDQGTLVGALDFR	ICP0			2	cleaved N-M@N-term
MEAEEAVR	ICP0		Oxidation(M)@1; Dehydrated(E)@2	2
LVYLIVGVTPSGSFSTIPIVNDPQTR	ICP0			3
LIVGVTPSGSFSTIPIVNDPQTR	ICP0			2	cleaved Y-L@N-term
LIVGVTPSGSFSTIPIVNDPQTR	ICP0		Oxidation(P)@15; Deamidated(N)@18	3	cleaved Y-L@N-term
LIVGVTPSGSFSTIPIVND	ICP0			2	cleaved Y-L@N-term; cleaved D-P@C-term
IVGVTPSGSFSTIPIVNDPQTR	ICP0			3	cleaved L-I@N-term
HPWSGEQGASTR	ICP0		Deamidated(Q)@7	3
HPWSGEQGASTR	ICP0		Oxidation(W)@3	2
HAETSGAAPAGGLTRYLPISGVSSVVALSPYVNK	ICP0			3	missed R-Y@15
HAETSGAAPAGGLTRY	ICP0			3	cleaved Y-L@C-term; missed R-Y@15
GSGQENPSPQSTRPPLAPAGAK	ICP0		Deamidated(Q)@4	3
GSGGPGVEGGHGPSR	ICP0		Deamidated(R)@15	3
GQGGPGTPLTSSAASASSSSASSSSAPTPAGAASSAAGAASSSASASSGGAVGALGGR	ICP0			4
GQGGPGTPLTSSAASASSSSASSSSAPTPAGAASSAAGAASSSASASSGGAVGALGGR	ICP0			5
GQGGPGTPLTSSAASASSSSASSSSAPTPAGAASSAAGAASSSASASSGGAVGALGGR	ICP0		Deamidated(Q)@2; Oxidation(P)@29	4
GQGGPGTPLTSSAASASSSSASSSSAPTPAGAASSAAGAASSSASASSGGAVGALGGR	ICP0		Deamidated(Q)@2; Oxidation(P)@29	5
GQGGPGTPLTSSAASASSSSASSSSAPTPAGAASSAAGAASSSASASSGGAVGALGGR	ICP0		Deamidated(Q)@2; Oxidation(P)@8	4
GPHGSSNTNTTTNSSGGGGGSRQSRAAAPRGASGPSGGVGVGVGVVEAEAGRPR	ICP0		Acetyl@N-term	7	cleaved I-G@N-term; missed R-Q@22; missed R-A@25; missed R-G@30
GGSDEGDVCAVCTDEIAPHLR	ICP0		Carbamidomethyl(C)@9; Carbamidomethyl(C)@12	3	cleaved D-G@N-term
GASGPSGGVGVGVGVVEAEAGR	ICP0			2	cleaved R-P@C-term
GASGPSGGVGVGVGVVEAEAGR	ICP0			3	cleaved R-P@C-term
GAAPSGAPPLPSAASVEQEAAVRPR	ICP0		Oxidation(P)@11; Methyl(E)@17	3
GAAAPPVTGGASHAAPQPAAAR	ICP0		Phosphoadenosine(T)@8	3
EEDPGSCGGAPPREDGGSDEGDVCAVCTDEIAPHLR	ICP0		Carbamidomethyl(C)@7; Carbamidomethyl(C)@24; Carbamidomethyl(C)@27	4	missed R-E@13
EDGGSDEGDVCAVCTDEIAPHLR	ICP0		Carbamidomethyl(C)@11; Carbamidomethyl(C)@14; Deamidated(R)@23	3
EDGGSDEGDVCAVCTDEIAPHLR	ICP0		Glu->pyro-Glu@N-term; Carbamidomethyl(C)@11; Carbamidomethyl(C)@14	3
EDGGSDEGDVCAVCTDEIAPH	ICP0		Carbamidomethyl(C)@11; Carbamidomethyl(C)@14	3	cleaved H-L@C-term
DPIVISDSPPASPHRPPAAPMPGSAPR	ICP0			4	cleaved R-P@C-term
DPIVISDSPPASPHRPPAAPMPGSAPR	ICP0		Phospho(S)@8	4	cleaved R-P@C-term
DLPDSSDSEAETEVGGR	ICP0			2
CDTFPCMHR	ICP0		Carbamidomethyl(C)@1; Carbamidomethyl(C)@6; Deamidated(R)@9	3
APPPGPGPRAPAPADAR	ICP0			3	missed R-A@9
EPAPDVWVFPCDR	ICP0		Carbamidomethyl(C)@11; Deamidated(R)@13	2
SRHPWSGEQGASTRDEGKQ	ICP0			3	cleaved Q-E@C-term; missed R-H@2; missed R-D@14; missed K-Q@18
SRHPWSGEQGASTRDEGKQ	ICP0			4	cleaved Q-E@C-term; missed R-H@2; missed R-D@14; missed K-Q@18
YHCPGLDTVLWDR	UL1		Carbamidomethyl(C)@3	3
AATETRPGSGGEPAACR	UL2		Carbamidomethyl(C)@16	3	cleaved D-A@N-term
ADADDPTPGASNDAATETRPGSGGEPAACR	UL2		Carbamidomethyl(C)@29	3
ANVPPPPSLR	UL2			2
CQTEEVLPPR	UL2		Carbamidomethyl(C)@1	2
CQTEEVLPPR	UL2		Carbamidomethyl(C)@1; Deamidated(Q)@2	2
CQTEEVLPPR	UL2		Carbamidomethyl(C)@1; Deamidated(Q)@2; Dehydrated(T)@3	2
CQTEEVLPPREDVFSWTR	UL2		Carbamidomethyl(C)@1	3	missed R-E@10
EDVFSWTR	UL2			2
EDVFSWTR	UL2		Glu->pyro-Glu@N-term	2
FSHPSPLSK	UL2			2
GTCQHFLVANR	UL2		Carbamidomethyl(C)@3	3	cleaved F-G@N-term
LLTEYNR	UL2			2	cleaved H-L@N-term
MSGHGCLEK	UL2		Carbamidomethyl(C)@6	2
NCYPEAR	UL2		Carbamidomethyl(C)@2	2
PGSGGEPAACR	UL2		Carbamidomethyl(C)@10	2	cleaved R-P@N-term
PTPGASNDAATETRPGSGGEPAACR	UL2		Carbamidomethyl(C)@24	3	cleaved D-P@N-term
PTPGASNDAATETRPGSGGEPAACR	UL2		Carbamidomethyl(C)@24	4	cleaved D-P@N-term
SGHGCLEK	UL2		Carbamidomethyl(C)@5	2	cleaved M-S@N-term
SISPIDWSV	UL2			2	cleaved V-K@C-term
SSGPAGAPR	UL2			2
VFLIDDAWR	UL2			2	cleaved R-P@C-term
VPFGTCQHFLVANR	UL2		Carbamidomethyl(C)@6	2
VPFGTCQHFLVANR	UL2		Carbamidomethyl(C)@6	3
VPFGTCQHFLVANR	UL2		Carbamidomethyl(C)@6; Deamidated(Q)@7	3
VVIIGQDPY	UL2		Amidated@C-term	2	cleaved Y-H@C-term
VVIIGQDPYHHPGQAH	UL2			3	cleaved H-G@C-term
VVIIGQDPYHHPGQAHGLAFSVR	UL2			4
YCTPDEVR	UL2		Carbamidomethyl(C)@2	2
ADADDPTPGASNDAATETRPGSGGEPAACR	UL2		Carbamidomethyl(C)@29	4
CQTEEVLPPREDVFSWTR	UL2		Carbamidomethyl(C)@1; Deamidated(Q)@2; Dehydrated(T)@3	2	missed R-E@10
CQTEEVLPPREDVFSWTR	UL2		Carbamidomethyl(C)@1; Deamidated(Q)@2; Dehydrated(T)@3	3	missed R-E@10
DGVLLLNTTLTVK	UL2			2
GCPAGVTFSSSAPPD	UL2		Carbamidomethyl(C)@2	2	cleaved D-P@C-term
GCPAGVTFSSSAPPDPPMDLTNGGVSPVATSAPLDWTTFR	UL2		Carbamidomethyl(C)@2	4
GCPAGVTFSSSAPPDPPMDLTNGGVSPVATSAPLDWTTFR	UL2		Carbamidomethyl(C)@2; Phospho(S)@26	4
PLLEPELANPLTAHLLTEYNR	UL2			3	cleaved R-P@N-term
PLLEPELANPLTAHLLTEYNR	UL2			4	cleaved R-P@N-term
PPMDLTNGGVSPVATSAPLDWTTFR	UL2			3	cleaved D-P@N-term
PPMDLTNGGVSPVATSAPLDWTTFR	UL2		Deamidated(N)@7	3	cleaved D-P@N-term
PPMDLTNGGVSPVATSAPLDWTTFR	UL2		Oxidation(D)@4	3	cleaved D-P@N-term
PPMDLTNGGVSPVATSAPLDWTTFR	UL2		Phospho(S)@11	3	cleaved D-P@N-term
VFLIDDAWRPLLEPELANPLTAH	UL2			3	cleaved H-L@C-term
VVIIGQDPYHHPGQAHGLAFSVR	UL2			5
VVIIGQDPYHHPGQAHGLAFSVR	UL2		Deamidated(Q)@14	5
DNVMLASGAE	UL3			2	cleaved E-P@C-term
EATAPSFSPTR	UL3			2
EATAPSFSPTR	UL3		Phospho(S)@8	2
FSIACTK	UL3		Carbamidomethyl(C)@5	2
GAAVASPDQPLHGGPER	UL3			2
GAAVASPDQPLHGGPER	UL3			3
GAAVASPDQPLHGGPER	UL3		Phospho(S)@6	3
LCPAVPVFVHEFVSSEPMR	UL3		Carbamidomethyl(C)@2	3
QLTDTIRK	UL3			2	missed R-K@7
SLQMFVL	UL3			2	cleaved L-C@C-term
SLQMFVLC	UL3		Carbamidomethyl(C)@8	2	cleaved C-K@C-term
SLQMFVLCK	UL3		Carbamidomethyl(C)@8	2
SLQMFVLCK	UL3		Oxidation(M)@4; Carbamidomethyl(C)@8	2
TSSFSGNAPR	UL3			2
QLTDTIR	UL3		Gln->pyro-Glu@N-term	2
EIQLSPALEYADK	UL4			2
SNPQTTIAYSLCHAR	UL4		Acetyl@N-term; Carbamidomethyl(C)@12	2	cleaved M-S@N-term
ASLTSALPDAAQVVHVFEYGTR	UL4			3
DVAALESPAGLPLR	UL5			2
ELSQQQLDGAQVPR	UL5			2
ELSQQQLDGAQVPR	UL5			3
LAPATHGALPAFTR	UL5			3
LNSAYVAMSR	UL5			2
LSGAFLSR	UL5			2	cleaved R-P@C-term
PINTIFHEFGFR	UL5			3	cleaved R-P@N-term
QSENVLTYLICNR	UL5		Gln->pyro-Glu@N-term; Carbamidomethyl(C)@11	2
TLAASGGEESR	UL5			2
TLGLAEGALTR	UL5			2
TLTSNPASLEDLQR	UL5			2	cleaved Y-T@N-term
TQGETSVEFAYR	UL5			2
VAICFTPGNLR	UL5		Carbamidomethyl(C)@4	2
VFAFADELR	UL5			2
MNLNPLR	UL5			2
STCVQTINEVLDCVVTGATR	UL5		Carbamidomethyl(C)@3; Carbamidomethyl(C)@13	3
AADLAAESVTGGCGSR	UL6		Carbamidomethyl(C)@13	2	cleaved R-P@C-term
AADLAAESVTGGCGSRPAGADLLR	UL6		Carbamidomethyl(C)@13	3
ADYDIIDVSK	UL6			2
ARGDTEALCSPEDGWVK	UL6		Carbamidomethyl(C)@9	3	missed R-G@2
ATSGALER	UL6			2
DLEADWLGHVAAR	UL6			2
DLEADWLGHVAAR	UL6			3
EADIAGVAER	UL6			2
EILHGQLGYTEGQGVYNVVR	UL6			3
ETNAGLATQLQER	UL6			2
ETNAGLATQLQER	UL6			3
FAPGGPSGPSSFPK	UL6			2	cleaved C-F@N-term
GAPDQGGGIGHR	UL6			2
GDTEALCSPEDGWVK	UL6		Carbamidomethyl(C)@7	2
LFPEIVAC	UL6		Carbamidomethyl(C)@8	2	cleaved C-H@C-term
LFPEIVACHSLR	UL6		Carbamidomethyl(C)@8	3
LVFDSPVQR	UL6			2
LVFDSPVQR	UL6		Deamidated(Q)@8	2
LWEHELVR	UL6			2
PAGADLLR	UL6			2	cleaved R-P@N-term
QEGGVTQGLR	UL6			2
QLATVAEAAER	UL6			2
QLATVAEAAER	UL6		Gln->pyro-Glu@N-term	2
RQEGGVTQGLR	UL6			2	missed R-Q@1
TTLLDFAH	UL6			2	cleaved H-G@C-term
VAPYFESVLR	UL6			2	cleaved F-V@N-term
VHPTPGTMLFR	UL6			3
VLGEDDETK	UL6			2
AYLDEAGGHLIDAPAVDGTLPGFGK	UL6			3
GECLVLWPPLWTGDR	UL6		Carbamidomethyl(C)@3	2
GECLVLWPPLWTGDR	UL6		Carbamidomethyl(C)@3	3
HVGDINDTVR	UL6		Deamidated(N)@6	2
QEGGVTQGLR	UL6		Gln->pyro-Glu@N-term	2
QLQAAIFHALLNATTYR	UL6			3
QLQAAIFHALLNATTYR	UL6		Gln->pyro-Glu@N-term	2
QLQAAIFHALLNATTYR	UL6		Gln->pyro-Glu@N-term	3
QLQAAIFHALLNATTYR	UL6		Gln->pyro-Glu@N-term; Deamidated(Q)@3	3
RGDWLVR	UL6			2	missed R-G@1
RQEGGVTQGLR	UL6			3	missed R-Q@1
SMDDDTYVANSFQHPYIPSYAQDLER	UL6			3
TTLLDFAHGLVAC	UL6		Carbamidomethyl(C)@13	2	cleaved C-F@C-term
AAATADDEGSAATILK	UL7		Acetyl@N-term	2	cleaved M-A@N-term
APLVYWWLSETPK	UL7			2
CCGQSSYR	UL7		Carbamidomethyl(C)@1; Carbamidomethyl(C)@2	2
FSLFNPR	UL7			2
QTSSLFYQFC	UL7		Carbamidomethyl(C)@10	2	cleaved C-I@C-term
SHATPSTFAK	UL7			2
SLVEAAEAISQQTLLR	UL7			2
SLVEAAEAISQQTLLR	UL7			3
VLAWLGVAGR	UL7			2
APLVYWWLSETPK	UL7			3
FTATSIAR	UL7			2
QTSSLFYQFC	UL7		Gln->pyro-Glu@N-term; Carbamidomethyl(C)@10	2	cleaved C-I@C-term
YLLANNPPPVLSALFCATPTSSSFR	UL7		Carbamidomethyl(C)@16	3
FSAPALVALFR	UL8			2
QTGPVALFAPLR	UL8			2
CDASACDTSLGR	UL9		Carbamidomethyl(C)@1; Carbamidomethyl(C)@6	2
DFCLFLR	UL9		Carbamidomethyl(C)@3	2
EAIHSPDTSVLVVSCR	UL9		Carbamidomethyl(C)@15	3
GATFFGELEAR	UL9			2
GSVSETDHAVALFK	UL9			2
GSVSETDHAVALFK	UL9			3
LHWDSAAGGSGR	UL9			2
LHWDSAAGGSGR	UL9			3
QLYALLMAHK	UL9		Gln->pyro-Glu@N-term	2
QQHGPVTFPNASAPTAR	UL9			3
QQHGPVTFPNASAPTAR	UL9		Gln->pyro-Glu@N-term	2
QQHGPVTFPNASAPTAR	UL9		Gln->pyro-Glu@N-term	3
SDVAPAEIVALMR	UL9			2
SDVAPAEIVALMR	UL9			3
SFTQTLATR	UL9			2
VADALSGCPPR	UL9		Carbamidomethyl(C)@8	2
CLFLPR	UL9		Carbamidomethyl(C)@1	2
FWGHDDTLTPK	UL9			3
LGTELLQAALRPPGPPSGPSPDASPDAR	UL9			4
MLYGGDLAEWVPR	UL9			2
NVHVVVGEYAMPGFSAR	UL9			3
QLYALLMAH	UL9		Gln->pyro-Glu@N-term	2	cleaved H-K@C-term
STQTFPGAGR	UL9			2
TFGPDDVLDLLTPHYDR	UL9			3
VDALMLR	UL9			2
GLMELAPTHHR	UL10			3	cleaved H-G@N-term
GSPDSAPPTK	UL10			2
GVLSGTYLR	UL10			2
HLPDDEPIYDTVGGYDPEPAEDPVYSTVR	UL10			3
HRPAPGSPPGIPEYAEDPYAISYGGQLDR	UL10			4
PEPAEDPVYSTVR	UL10			2	cleaved D-P@N-term
PEPAEDPVYSTVR	UL10			3	cleaved D-P@N-term
PVYSTVR	UL10			2	cleaved D-P@N-term
PYAISYGGQLDR	UL10			2	cleaved D-P@N-term
PYAISYGGQLDR	UL10			3	cleaved D-P@N-term
QVHGLMELAPTHHR	UL10			3
QVHGLMELAPTHHR	UL10			4
QVHGLMELAPTHHR	UL10		Gln->pyro-Glu@N-term	3
QVHGLMELAPTHHR	UL10		Gln->pyro-Glu@N-term	4
QVHGLMELAPTHHR	UL10		Gln->pyro-Glu@N-term; Oxidation(M)@6	3
QVHGLMELAPTHHR	UL10		Oxidation(M)@6	3
EPIYDTVGGYDPEPAEDPVYSTVR	UL10			3	cleaved D-E@N-term
GEPIYDEVADDQTDVLYAK	UL10			3	cleaved D-G@N-term
GSPDSAPPTK	UL10		Phospho(S)@2	2
HLPDDEPIYDTVGGYD	UL10			2	cleaved D-P@C-term
HLPDDEPIYDTVGGYD	UL10			3	cleaved D-P@C-term
HLPDDEPIYDTVGGYDPEPAED	UL10			3	cleaved D-P@C-term
HLPDDEPIYDTVGGYDPEPAEDPVYSTVR	UL10			4
HLPDDEPIYDTVGGYDPEPAEDPVYSTVR	UL10		Oxidation(P)@17	3
HRPAPGSPPGIPEYAED	UL10			3	cleaved D-P@C-term
HRPAPGSPPGIPEYAEDPYAISYGGQLDR	UL10			3
HRPAPGSPPGIPEYAEDPYAISYGGQLDR	UL10			5
HRPAPGSPPGIPEYAEDPYAISYGGQLDR	UL10		Phospho(S)@7	4
QVHGLMELAPTHHR	UL10		Gln->pyro-Glu@N-term	2
QVHGLMELAPTHHR	UL10		Gln->pyro-Glu@N-term; Deamidated(R)@14	3
QVHGLMELAPTHHR	UL10		Gln->pyro-Glu@N-term; Oxidation(H)@13	3
QVHGLMELAPTHHR	UL10		Gln->pyro-Glu@N-term; Oxidation(H)@3	3
QVHGLMELAPTHHR	UL10		Gln->pyro-Glu@N-term; Oxidation(M)@6	4
YGDSDGEPIYDEVADDQTDVLYAK	UL10			3
LRSSDPPSR	UL11		Phospho(S)@3	2	missed R-S@2
AAETTSSSPTTGR	UL12			2	cleaved A-A@N-term
AASPALSDASGPPTPDIPLSPGGTHAR	UL12			3
AASPALSDASGPPTPDIPLSPGGTHAR	UL12		Phospho(S)@10	3
ADDGGEAGADTR	UL12			2
ADDGGEAGADTR	UL12		Dehydrated(D)@2; Dehydrated(D)@3	2
ADDGGEAGADTR	UL12		Dehydrated(D)@3	2
ADDGGEAGADTRR	UL12			2	missed R-R@12
ADDGGEAGADTRR	UL12			3	missed R-R@12
ADDGGEAGADTRR	UL12		Dehydrated(D)@2	2	missed R-R@12
ADDGGEAGADTRR	UL12		Dehydrated(D)@3	2	missed R-R@12
ADDGGEAGADTRR	UL12		Dehydrated(D)@3	3	missed R-R@12
AIGPLWAR	UL12			2	cleaved L-A@N-term
ALAEDTPR	UL12			2	cleaved W-A@N-term
ALPSHILAETFER	UL12			2	cleaved N-A@N-term
ALPSHILAETFER	UL12			3	cleaved N-A@N-term
ALPSHILAETFER	UL12		Oxidation(H)@5	2	cleaved N-A@N-term
ALPSHILAETFER	UL12		Oxidation(H)@5	3	cleaved N-A@N-term
APLAIGPLWA	UL12			2	cleaved A-R@C-term
APLAIGPLWAR	UL12			2
APLAIGPLWAR	UL12		Arg-loss@C-term	2
APLAIGPLWAR	UL12		Dioxidation(P)@7	2
APLAIGPLWAR	UL12		Dioxidation(W)@9	2
APLAIGPLWAR	UL12		Formyl@N-term	2
APLAIGPLWAR	UL12		Oxidation(P)@7	2
APLAIGPLWAR	UL12		Oxidation(W)@9	2
APPAAADAVAPR	UL12			2	cleaved R-P@C-term
APPAAADAVAPRPL	UL12			2	cleaved L-M@C-term
APPAAADAVAPRPL	UL12			3	cleaved L-M@C-term
ASILPNQAVPIAL	UL12			2	cleaved L-I@C-term
ASILPNQAVPIALIITPVR	UL12			2
ASILPNQAVPIALIITPVR	UL12			3
ASILPNQAVPIALIITPVR	UL12		Deamidated(N)@6	3
ASILPNQAVPIALIITPVR	UL12		Deamidated(Q)@7	3
ASILPNQAVPIALIITPVR	UL12		Methyl+Deamidated(Q)@7	3
ASILPNQAVPIALIITPVR	UL12		Oxidation(N)@6; Deamidated(Q)@7	3
ASILPNQAVPIALIITPVR	UL12		Oxidation(P)@17	3
ASLRPDVQSSAVMFGR	UL12			3	cleaved N-A@N-term
AVVLEEAGMVDR	UL12			2	cleaved L-A@N-term
DGGEAGADTRR	UL12			2	cleaved D-D@N-term; missed R-R@10
DIHGYLAPVPK	UL12			2
DIHGYLAPVPK	UL12			3
DIHGYLAPVPK	UL12		Dioxidation(Y)@5	3
DIHGYLAPVPK	UL12		Oxidation(D)@1	3
DIHGYLAPVPK	UL12		Oxidation(H)@3	2
DIHGYLAPVPK	UL12		Oxidation(H)@3	3
DIHGYLAPVPK	UL12		Pro->pyro-Glu(P)@10	3
DIHGYLAPVPK	UL12		Pro->pyro-Glu(P)@8	2
DQHATDTADEKPR	UL12			2
DQHATDTADEKPR	UL12			3
DQHATDTADEKPR	UL12		Deamidated(Q)@2	3
DQHATDTADEKPR	UL12		Didehydro(T)@5	3
DQHATDTADEKPR	UL12		Oxidation(H)@3	3
DQHATDTADEKPR	UL12		Pro->pyro-Glu(P)@12	3
EPVFANPR	UL12			2
ETTSSSPTTGR	UL12			2	cleaved A-E@N-term
FIFHEPSDLAEENVHTC	UL12		Carbamidomethyl(C)@17	3	cleaved C-G@C-term
FSPQWLK	UL12			2	cleaved C-F@N-term
GAGALGAAGPSK	UL12			2	cleaved D-G@N-term
GLTTASTLR	UL12			2
GPDSPPKRPRPN	UL12		Phospho(S)@4	3	cleaved N-S@C-term; missed K-R@7
GPGPAAAETTSSSPTTGR	UL12			2	cleaved P-G@N-term
GPGPAAAETTSSSPTTGR	UL12			3	cleaved P-G@N-term
HNASLRPDVQSSAVMFGR	UL12			2
HNASLRPDVQSSAVMFGR	UL12			3
HNASLRPDVQSSAVMFGR	UL12			4
HNASLRPDVQSSAVMFGR	UL12		Ammonia-loss(N)@2	3
HNASLRPDVQSSAVMFGR	UL12		Deamidated(Q)@10	3
HNASLRPDVQSSAVMFGR	UL12		Formyl@N-term	3
HNASLRPDVQSSAVMFGR	UL12		Oxidation(M)@15	3
HNASLRPDVQSSAVMFGR	UL12		Oxidation(M)@15	4
HNASLRPDVQSSAVMFGRVNEPT	UL12			5	cleaved T-A@C-term; missed R-V@18
HTISPVSWSSGDLV	UL12		Dehydrated(D)@12	2	cleaved V-R@C-term
HTISPVSWSSGDLVR	UL12			2
HTISPVSWSSGDLVR	UL12			3
HTISPVSWSSGDLVR	UL12			4
HTISPVSWSSGDLVR	UL12		Dioxidation(W)@8	3
HTISPVSWSSGDLVR	UL12		Dioxidation(W)@8; Dehydrated(S)@9	3
HTISPVSWSSGDLVR	UL12		Formyl@N-term	2
HTISPVSWSSGDLVR	UL12		Formyl@N-term	3
HTISPVSWSSGDLVR	UL12		Oxidation(P)@5	3
HTISPVSWSSGDLVR	UL12		Oxidation(W)@8	3
HTISPVSWSSGDLVR	UL12		Trioxidation(W)@8	3
IDPEIYK	UL12			2
ILAETFER	UL12			2	cleaved H-I@N-term
LAFDDTLAELWASR	UL12			2
LAFDDTLAELWASR	UL12			3
LAFDDTLAELWASR	UL12		Dehydrated(T)@6	2
LAFDDTLAELWASR	UL12		Dioxidation(W)@11	2
LAFDDTLAELWASR	UL12		Dioxidation(W)@11	3
LAFDDTLAELWASR	UL12		Oxidation(W)@11	2
LAFDDTLAELWASR	UL12		Oxidation(W)@11	3
LAFDDTLAELWASR	UL12		Ser->Oxoalanine(S)@13	2
LAFDDTLAELWASR	UL12		Trp->Kynurenin(W)@11	3
LDYLCSL	UL12		Carbamidomethyl(C)@5	2	cleaved L-A@C-term
LEDGAGALGAAGPSK	UL12			2
LEDGAGALGAAGPSK	UL12			3
LEDGAGALGAAGPSK	UL12		Dehydrated(D)@3	2
LEDGAGALGAAGPSK	UL12		Dehydrated(S)@14	2
LEDGAGALGAAGPSK	UL12		Oxidation(P)@13	2
LVTFIGR	UL12			2	cleaved H-L@N-term
MESTVGPACPPGR	UL12		Acetyl@N-term; Carbamidomethyl(C)@9	2	cleaved E-M@N-term
MESTVGPACPPGR	UL12		Acetyl@N-term; Carbamidomethyl(C)@9	3	cleaved E-M@N-term
MESTVGPACPPGR	UL12		Carbamidomethyl(C)@9	2	cleaved E-M@N-term
NPPRDQHATDTADEKPR	UL12			4	cleaved D-N@N-term; missed R-D@4
PAAAETTSSSPTTGR	UL12			2	cleaved G-P@N-term
PDLGRHTISPVSWSSGDLVR	UL12			2	cleaved A-P@N-term; missed R-H@5
PDVQSSAVMFGR	UL12			2	cleaved R-P@N-term
PGPAAAETTSSSPTTGR	UL12			2	cleaved G-P@N-term
PKTPLAFYEVK	UL12		Carbamidomethyl@N-term	2	cleaved V-P@N-term; missed K-T@2
PLAIGPLWAR	UL12		Pro->pyro-Glu(P)@1	2	cleaved A-P@N-term
PLMGFYEAATQN	UL12			2	cleaved R-P@N-term; cleaved N-Q@C-term
PLMGFYEAATQN	UL12			3	cleaved R-P@N-term; cleaved N-Q@C-term
PLPPPPQTTSAVDPSSHSPDNPPR	UL12			3	cleaved R-P@N-term
PLPPPPQTTSAVDPSSHSPDNPPR	UL12			4	cleaved R-P@N-term
PLPPPPQTTSAVDPSSHSPDNPPR	UL12		Phospho(S)@18	4	cleaved R-P@N-term
PLPPPPQTTSAVDPSSHSPDNPPRDQHATDTADEKPR	UL12			6	cleaved R-P@N-term; missed R-D@24
PLTTTFRPLPPPPQTTSAVDPS	UL12		Oxidation(P)@21	3	cleaved L-P@N-term; cleaved S-S@C-term
PMDPSDPTASAYEDLMAHR	UL12			3	cleaved D-P@N-term
PNSLPLTTTFR	UL12			2	cleaved R-P@N-term; cleaved R-P@C-term
PNSLPLTTTFRPLPPPPQTTSAVD	UL12			3	cleaved R-P@N-term; cleaved D-P@C-term
PNSLPLTTTFRPLPPPPQTTSAVDPSSHSPDNPPR	UL12			4	cleaved R-P@N-term
PQGPCFSPQWLK	UL12		Carbamidomethyl(C)@5	2	cleaved G-P@N-term
PSDPTASAYEDLMAHR	UL12			3	cleaved D-P@N-term
PSHILAETFER	UL12			2	cleaved L-P@N-term
PSSHSPDNPPR	UL12			2	cleaved D-P@N-term
PSSHSPDNPPR	UL12		Phospho(S)@5	2	cleaved D-P@N-term
PSSHSPDNPPR	UL12		Phospho(S)@5	3	cleaved D-P@N-term
PSSHSPDNPPRDQHATDTADEKPR	UL12			5	cleaved D-P@N-term; missed R-D@11
PSSHSPDNPPRDQHATDTADEKPR	UL12			6	cleaved D-P@N-term; missed R-D@11
PTASAYEDLMAHR	UL12			2	cleaved D-P@N-term
PTASAYEDLMAHR	UL12		Oxidation(M)@10	3	cleaved D-P@N-term
QADCQLWALLR	UL12		Carbamidomethyl(C)@4	2	cleaved N-Q@N-term
QADCQLWALLR	UL12		Gln->pyro-Glu@N-term; Carbamidomethyl(C)@4	2	cleaved N-Q@N-term
QAVPIALIITPVR	UL12			2	cleaved N-Q@N-term
QAVPIALIITPVR	UL12			3	cleaved N-Q@N-term
QAVPIALIITPVR	UL12		Deamidated(Q)@1	2	cleaved N-Q@N-term
QAVPIALIITPVR	UL12		Gln->pyro-Glu@N-term	2	cleaved N-Q@N-term
QAVPIALIITPVR	UL12		Gln->pyro-Glu@N-term	3	cleaved N-Q@N-term
QAVPIALIITPVR	UL12		Gln->pyro-Glu@N-term; Oxidation(P)@11	2	cleaved N-Q@N-term
QAVPIALIITPVR	UL12		Gln->pyro-Glu@N-term; Oxidation(R)@13	2	cleaved N-Q@N-term
QILVQGY	UL12			2	cleaved Y-V@C-term
QILVQGY	UL12		Gln->pyro-Glu@N-term	2	cleaved Y-V@C-term
RADDGGEAGADTR	UL12			2	cleaved G-R@N-term; missed R-A@1
RADDGGEAGADTR	UL12			3	cleaved G-R@N-term; missed R-A@1
RAPPAAADAVAPR	UL12			2	cleaved R-P@C-term; missed R-A@1
RAPPAAADAVAPR	UL12			3	cleaved R-P@C-term; missed R-A@1
RAPPAAADAVAPR	UL12		Deamidated(R)@1	2	cleaved R-P@C-term; missed R-A@1
RAPPAAADAVAPR	UL12		Deamidated(R)@1	3	cleaved R-P@C-term; missed R-A@1
RAPPAAADAVAPR	UL12		Deamidated(R)@13	2	cleaved R-P@C-term; missed R-A@1
RAPPAAADAVAPRPL	UL12			2	cleaved L-M@C-term; missed R-A@1
RAPPAAADAVAPRPL	UL12			3	cleaved L-M@C-term; missed R-A@1
REPVFANPR	UL12			2	missed R-E@1
RGLTTASTLR	UL12			2	missed R-G@1
RPWALAEDTPR	UL12			2
RPWALAEDTPR	UL12			3
RPWALAEDTPR	UL12		Dioxidation(W)@3	3
RPWALAEDTPR	UL12		Oxidation(P)@2; Dioxidation(W)@3	3
RPWALAEDTPR	UL12		Oxidation(W)@3	3
RPWALAEDTPR	UL12		Trioxidation(W)@3	3
SGVVSEVLLFGAPDLGR	UL12			2	cleaved N-S@N-term
SIPKPSVR	UL12			2
SLPLTTTFR	UL12			2	cleaved N-S@N-term; cleaved R-P@C-term
SLPLTTTFRPLPPPPQTTSAVD	UL12			3	cleaved N-S@N-term; cleaved D-P@C-term
SLPLTTTFRPLPPPPQTTSAVDPSSHSPDNPPR	UL12			4	cleaved N-S@N-term
SLPLTTTFRPLPPPPQTTSAVDPSSHSPDNPPR	UL12			5	cleaved N-S@N-term
SLPLTTTFRPLPPPPQTTSAVDPSSHSPDNPPRDQHATDTADEKPR	UL12			6	cleaved N-S@N-term; missed R-D@33
SLPLTTTFRPLPPPPQTTSAVDPSSHSPDNPPRDQHATDTADEKPR	UL12		Phospho(S)@27	6	cleaved N-S@N-term; missed R-D@33
SPGPGPAAAETTSSSPTTGR	UL12			2
SPGPGPAAAETTSSSPTTGR	UL12			3
SPGPGPAAAETTSSSPTTGR	UL12		Oxidation(P)@16; Deamidated(R)@20	3
SPGPGPAAAETTSSSPTTGR	UL12		Phospho(S)@1	2
SPGPGPAAAETTSSSPTTGR	UL12		Phospho(S)@1	3
SPGPGPAAAETTSSSPTTGR	UL12		Phospho(S)@15	2
SPGPGPAAAETTSSSPTTGR	UL12		Phospho(S)@15	3
SPVSWSSGDLVR	UL12			2	cleaved I-S@N-term
TPLAFYEVK	UL12			2
TPLAFYEVK	UL12		Carbamidomethyl(Y)@6	2
TPLAFYEVK	UL12		Oxidation(F)@5	2
TPLAFYEVK	UL12		Oxidation(Y)@6	2
TSAEEGVTFR	UL12			2
TTTFRPLPPPPQTTSAVDPSSHSPDNPPR	UL12			4	cleaved L-T@N-term
VPGPEEALVTQDQAWSEAH	UL12		Deamidated(Q)@13	3	cleaved H-A@C-term
VPGPEEALVTQDQAWSEAHASGEK	UL12			3
VPGPEEALVTQDQAWSEAHASGEK	UL12			4
VPGPEEALVTQDQAWSEAHASGEK	UL12		Deamidated(Q)@11	3
VPGPEEALVTQDQAWSEAHASGEK	UL12		Deamidated(Q)@13	4
VPGPEEALVTQDQAWSEAHASGEK	UL12		Deamidated(Q)@13; Quinone(W)@15	3
VPGPEEALVTQDQAWSEAHASGEK	UL12		Dioxidation(W)@15	3
VPGPEEALVTQDQAWSEAHASGEK	UL12		Dioxidation(W)@15; Dehydrated(S)@16	3
VPGPEEALVTQDQAWSEAHASGEK	UL12		Methyl(Q)@13	3
VPGPEEALVTQDQAWSEAHASGEK	UL12		Methyl+Deamidated(Q)@13; Oxidation(W)@15	3
VPGPEEALVTQDQAWSEAHASGEK	UL12		Oxidation(W)@15	3
VPGPEEALVTQDQAWSEAHASGEK	UL12		Oxidation(W)@15; Dehydrated(S)@16	3
VPGPEEALVTQDQAWSEAHASGEK	UL12		Ser->Oxoalanine(S)@16	3
VPGPEEALVTQDQAWSEAHASGEK	UL12		Trioxidation(W)@15	3
VPGPEEALVTQDQAWSEAHASGEK	UL12		Trp->Kynurenin(W)@15	4
VPGPEEALVTQDQAWSEAHASGEKR	UL12			3	missed K-R@24
VPGPEEALVTQDQAWSEAHASGEKR	UL12			4	missed K-R@24
WGPQGPCFSPQ	UL12		Carbamidomethyl(C)@7	2	cleaved Q-W@C-term
WGPQGPCFSPQWLK	UL12		Carbamidomethyl(C)@7	2
WGPQGPCFSPQWLK	UL12		Carbamidomethyl(C)@7	3
WGPQGPCFSPQWLK	UL12		Carbamidomethyl(C)@7; Deamidated(Q)@11	2
WGPQGPCFSPQWLK	UL12		Carbamidomethyl(C)@7; Dioxidation(W)@12	2
WGPQGPCFSPQWLK	UL12		Carbamidomethyl(C)@7; Oxidation(F)@8	2
WGPQGPCFSPQWLK	UL12		Carbamidomethyl(C)@7; Oxidation(P)@10; Oxidation(W)@12	2
WGPQGPCFSPQWLK	UL12		Carbamidomethyl(C)@7; Oxidation(W)@12	2
WGPQGPCFSPQWLK	UL12		Dioxidation(W)@1; Carbamidomethyl(C)@7	2
WGPQGPCFSPQWLK	UL12		Oxidation(P)@3; Carbamidomethyl(C)@7	3
WGPQGPCFSPQWLK	UL12		Oxidation(P)@6; Carbamidomethyl(C)@7	2
WGPQGPCFSPQWLK	UL12		Oxidation(W)@1; Carbamidomethyl(C)@7	2
YAFDPMDPSD	UL12			2	cleaved D-P@C-term
YAFDPMDPSDPTASAYEDLMAHR	UL12			3
YAFDPMDPSDPTASAYEDLMAHR	UL12		Oxidation(M)@20	3
YAFDPMDPSDPTASAYEDLMAHR	UL12		Oxidation(M)@6	3
AASPALSDASGPPTPDIPLSPGGTHAR	UL12		Phospho(S)@3	3
AASPALSDASGPPTPDIPLSPGGTHAR	UL12		Phospho(T)@14	3
AFDPMDPSDPTASAYEDLMAHR	UL12			3	cleaved Y-A@N-term
AFDPMDPSDPTASAYEDLMAHR	UL12		Oxidation(M)@5	3	cleaved Y-A@N-term
AFDPMDPSDPTASAYEDLMAHR	UL12		Oxidation(P)@10	3	cleaved Y-A@N-term
ALPSHILAETFER	UL12		Carbamidomethyl(H)@5	3	cleaved N-A@N-term
ALPSHILAETFER	UL12		Pro->pyro-Glu(P)@3	3	cleaved N-A@N-term
ALVELNSGVVSEVLLFGAPDLGR	UL12			3
APLAIGPLWAR	UL12		Trioxidation(W)@9	2
ASILPNQAVPIAL	UL12		Deamidated(N)@6	2	cleaved L-I@C-term
ASILPNQAVPIALIIT	UL12			2	cleaved T-P@C-term
ASILPNQAVPIALIITPV	UL12		Amidated@C-term	2	cleaved V-R@C-term
ASILPNQAVPIALIITPVR	UL12			4
ASILPNQAVPIALIITPVR	UL12		Deamidated(N)@6	2
ASILPNQAVPIALIITPVR	UL12		Deamidated(Q)@7	2
ASILPNQAVPIALIITPVR	UL12		Didehydro(T)@16	3
ASILPNQAVPIALIITPVR	UL12		Oxidation(P)@5; Deamidated(N)@6	3
ASILPNQAVPIALIITPVR	UL12		Pro->pyro-Glu(P)@10	3
ASILPNQAVPIALIITPVRID	UL12			3	cleaved D-P@C-term; missed R-I@19
ASILPNQAVPIALIITPVRIDPEIYK	UL12			3	missed R-I@19
AVVLEEAGMVDR	UL12			3	cleaved L-A@N-term
CSLAVVLEEAGMVDR	UL12		Carbamidomethyl(C)@1	2	cleaved L-C@N-term
DIHGYLAPVPK	UL12		Carbamidomethyl@N-term	3
DIHGYLAPVPK	UL12		Dehydrated(D)@1; Oxidation(H)@3	3
DIHGYLAPVPKTPLAFYEVK	UL12		Carbamyl(K)@11	3	missed K-T@11
DIHGYLAPVPKTPLAFYEVK	UL12		Formyl(K)@11	3	missed K-T@11
DPDADPDSPDLDSMWSASVIPN	UL12			3	cleaved N-A@C-term
DQHATDTADEKPR	UL12		Oxidation(H)@3	2
ESTVGPACPPGR	UL12		Carbamidomethyl(C)@8	2	cleaved M-E@N-term
FIFHEPSDLAEENVH	UL12			3	cleaved H-T@C-term
GPEEALVTQDQAWSEAHASGEK	UL12			3	cleaved P-G@N-term
GPGPAAAETTSSSPTTGR	UL12		Phospho(S)@13	3	cleaved P-G@N-term
GYLAPVPK	UL12			2	cleaved H-G@N-term
HNASLRPDVQSSAVMF	UL12			3	cleaved F-G@C-term
HNASLRPDVQSSAVMFGR	UL12		Deamidated(N)@2	4
HNASLRPDVQSSAVMFGR	UL12		Deamidated(N)@2; Deamidated(R)@18	4
HNASLRPDVQSSAVMFGR	UL12		Deamidated(Q)@10	4
HNASLRPDVQSSAVMFGR	UL12		Deamidated(R)@6; Deamidated(Q)@10	4
HNASLRPDVQSSAVMFGR	UL12		Deamidated(R)@6; Deamidated(Q)@10; Oxidation(M)@15	4
HNASLRPDVQSSAVMFGR	UL12		Deamidated(R)@6; Deamidated(R)@18	4
HNASLRPDVQSSAVMFGR	UL12		Oxidation(H)@1	3
HTISPVSWSSGD	UL12			2	cleaved D-L@C-term
HTISPVSWSSGDLVR	UL12		Carbamidomethyl@N-term	3
HTISPVSWSSGDLVR	UL12		Oxidation(H)@1	2
HTISPVSWSSGDLVR	UL12		Oxidation(H)@1	3
HTISPVSWSSGDLVR	UL12		Quinone(W)@8	3
HTISPVSWSSGDLVRR	UL12			4	missed R-R@15
IDPEIYKAIQR	UL12		Carbamyl(K)@7	2	missed K-A@7
IDPEIYKAIQR	UL12		Carbamyl(K)@7	3	missed K-A@7
LAFDDTLAELWASR	UL12		Cation:Na(D)@5	3
LAFDDTLAELWASR	UL12		Cation:Na(E)@9	3
LAFDDTLAELWASR	UL12		Dehydrated(D)@5	2
LAFDDTLAELWASR	UL12		Dehydrated(T)@6	3
LAFDDTLAELWASR	UL12		Dioxidation(W)@11; Dehydrated(S)@13	2
LAFDDTLAELWASR	UL12		Dioxidation(W)@11; Dehydrated(S)@13	3
LAFDDTLAELWASR	UL12		Methyl(L)@10	3
LAFDDTLAELWASR	UL12		Oxidation(D)@5	3
LAFDDTLAELWASR	UL12		Oxidation(W)@11; Ser->Oxoalanine(S)@13	2
LAFDDTLAELWASR	UL12		Trp->Kynurenin(W)@11	2
LAFDDTLAELWASRSPGPGPAAAETTSSSPTTGR	UL12			3	missed R-S@14
LAIGPLWAR	UL12			2	cleaved P-L@N-term
LDYLCSLAVVLEEAGMVDR	UL12		Carbamidomethyl(C)@5	2
LDYLCSLAVVLEEAGMVDR	UL12		Carbamidomethyl(C)@5	3
LDYLCSLAVVLEEAGMVDR	UL12		Carbamidomethyl(C)@5; Oxidation(M)@16	3
LEDGAGALGAAGPSK	UL12		Oxidation(P)@13; Methyl(K)@15	2
LEDGAGALGAAGPSKASILPNQAVPIALIITPVR	UL12		Carbamyl(K)@15	3	missed K-A@15
LRPDVQSSAVMFGR	UL12			3	cleaved S-L@N-term
MWSASVIPNALPSHILAETFER	UL12			3	cleaved S-M@N-term
MWSASVIPNALPSHILAETFER	UL12		Acetyl@N-term	3	cleaved S-M@N-term
NASLRPDVQSSAVMFGR	UL12			3	cleaved H-N@N-term
PCFSPQWLK	UL12		Carbamidomethyl(C)@2	2	cleaved G-P@N-term
PDSPDLDSMWSASVIPN	UL12			2	cleaved D-P@N-term; cleaved N-A@C-term
PLMGFYEAATQNQADCQLW	UL12		Carbamidomethyl(C)@16	2	cleaved R-P@N-term; cleaved W-A@C-term
PLMGFYEAATQNQADCQLW	UL12		Carbamidomethyl(C)@16	3	cleaved R-P@N-term; cleaved W-A@C-term
PLMGFYEAATQNQADCQLWALLR	UL12		Carbamidomethyl(C)@16	3	cleaved R-P@N-term
PLMGFYEAATQNQADCQLWALLR	UL12		Methyl(E)@7; Carbamidomethyl(C)@16	3	cleaved R-P@N-term
PLMGFYEAATQNQADCQLWALLR	UL12		Oxidation(M)@3; Carbamidomethyl(C)@16	3	cleaved R-P@N-term
PMDPSDPTASAYEDLMAHR	UL12		Oxidation(M)@2	3	cleaved D-P@N-term
PNSLPLTTTFRPLPPPPQTTSAVDPSSHSPDNPPRDQHATDTADEKPR	UL12			6	cleaved R-P@N-term; missed R-D@35
PSDPTASAYEDLMAHR	UL12			2	cleaved D-P@N-term
PSDPTASAYEDLMAHR	UL12		Oxidation(M)@13	3	cleaved D-P@N-term
PSSHSPDNPPRDQHATDTADEKPR	UL12		Phospho(S)@5	4	cleaved D-P@N-term; missed R-D@11
PTASAYEDLMAHR	UL12			3	cleaved D-P@N-term
QADCQLWALLR	UL12		Carbamidomethyl(C)@4; Deamidated(Q)@5	2	cleaved N-Q@N-term
QILVQGYVLDSHF	UL12		Gln->pyro-Glu@N-term	2	cleaved F-P@C-term
QILVQGYVLDSHFPDCPPHPH	UL12		Carbamidomethyl(C)@16	3	cleaved H-L@C-term
QILVQGYVLDSHFPDCPPHPH	UL12		Carbamidomethyl(C)@16	4	cleaved H-L@C-term
QILVQGYVLDSHFPDCPPHPH	UL12		Gln->pyro-Glu@N-term; Carbamidomethyl(C)@16	3	cleaved H-L@C-term
REPVFANPR	UL12		Deamidated(N)@7	2	missed R-E@1
RPRPNSLPLTTTFRPLPPPPQTTSAVDPSSHSPDNPPR	UL12			5
RPRPNSLPLTTTFRPLPPPPQTTSAVDPSSHSPDNPPR	UL12			6
RPWALAED	UL12			2	cleaved D-T@C-term
RPWALAEDTPR	UL12		Oxidation(P)@2	3
RVPGPEEALVTQDQAWSEAHASGEK	UL12			4	cleaved G-R@N-term; missed R-V@1
RYFAPGR	UL12			2	cleaved V-R@N-term; missed R-Y@1
SGVVSEVLLFGAPDLGR	UL12			3	cleaved N-S@N-term
SLAVVLEEAGMVDR	UL12			2	cleaved C-S@N-term
SLAVVLEEAGMVDR	UL12			3	cleaved C-S@N-term
SLDILVCPR	UL12		Carbamidomethyl(C)@7	2	cleaved A-S@N-term
SLPLTTTFRPLPPPPQTTSAVD	UL12			2	cleaved N-S@N-term; cleaved D-P@C-term
SLPLTTTFRPLPPPPQTTSAVDPSSHSPDNPPR	UL12			3	cleaved N-S@N-term
SLPLTTTFRPLPPPPQTTSAVDPSSHSPDNPPR	UL12		Deamidated(R)@9	4	cleaved N-S@N-term
SLPLTTTFRPLPPPPQTTSAVDPSSHSPDNPPR	UL12		Phospho(S)@19	4	cleaved N-S@N-term
SLPLTTTFRPLPPPPQTTSAVDPSSHSPDNPPR	UL12		Phospho(S)@27	3	cleaved N-S@N-term
SLPLTTTFRPLPPPPQTTSAVDPSSHSPDNPPR	UL12		Phospho(S)@27	4	cleaved N-S@N-term
SPGPGPAAAETTSSSPTTGR	UL12		Phospho(S)@14	2
SPGPGPAAAETTSSSPTTGR	UL12		Phospho(T)@12	2
TPLAFYEVKCR	UL12		Carbamidomethyl(C)@10	2	missed K-C@9
TPLAFYEVKCR	UL12		Carbamidomethyl(K)@9; Carbamidomethyl(C)@10	3	missed K-C@9
TPLAFYEVKCR	UL12		Carbamyl(K)@9; Carbamidomethyl(C)@10	2	missed K-C@9
TPLAFYEVKCR	UL12		Carbamyl(K)@9; Carbamidomethyl(C)@10	3	missed K-C@9
TPLAFYEVKCR	UL12		Formyl(K)@9; Carbamidomethyl(C)@10	2	missed K-C@9
TSAEEGVTFRLEDGAGALGAAGPSK	UL12			3	missed R-L@10
TTTFRPLPPPPQTTSAVDPSSHSPDNPPRDQHATDTADEKPR	UL12			6	cleaved L-T@N-term; missed R-D@29
TVTKRPWALAEDTPR	UL12			3	missed K-R@4
TVTKRPWALAEDTPR	UL12		Carbamyl(K)@4	3	missed K-R@4
TVTKRPWALAEDTPR	UL12		Formyl(K)@4	3	missed K-R@4
VLDSHFPDCPPHPH	UL12		Carbamidomethyl(C)@9	4	cleaved Y-V@N-term; cleaved H-L@C-term
VLDSHFPDCPPHPHLVTFIGR	UL12		Carbamidomethyl(C)@9	4	cleaved Y-V@N-term
VLDSHFPDCPPHPHLVTFIGR	UL12		Carbamidomethyl(C)@9	5	cleaved Y-V@N-term
VPGPEEALVTQDQAWSEAH	UL12			2	cleaved H-A@C-term
VPGPEEALVTQDQAWSEAH	UL12			3	cleaved H-A@C-term
VPGPEEALVTQDQAWSEAH	UL12		Deamidated(Q)@11	3	cleaved H-A@C-term
VPGPEEALVTQDQAWSEAHASGEK	UL12		Carbamidomethyl(H)@19	3
VPGPEEALVTQDQAWSEAHASGEK	UL12		Deamidated(Q)@11	4
VPGPEEALVTQDQAWSEAHASGEK	UL12		Deamidated(Q)@13	3
VPGPEEALVTQDQAWSEAHASGEK	UL12		Oxidation(H)@19	3
VPGPEEALVTQDQAWSEAHASGEK	UL12		Quinone(W)@15	3
VPGPEEALVTQDQAWSEAHASGEK	UL12		Trp->Kynurenin(W)@15	3
VPGPEEALVTQDQAWSEAHASGEKR	UL12		Carbamyl(K)@24	3	missed K-R@24
VPGPEEALVTQDQAWSEAHASGEKR	UL12		Deamidated(Q)@13	4	missed K-R@24
VQSSAVMFGR	UL12			2	cleaved D-V@N-term
WGPQGPCFSPQWLK	UL12		Deamidated(Q)@4; Carbamidomethyl(C)@7	2
WGPQGPCFSPQWLK	UL12		Deamidated(Q)@4; Carbamidomethyl(C)@7	3
WGPQGPCFSPQWLK	UL12		FormaldehydeAdduct(W)@1; Carbamidomethyl(C)@7	2
WGPQGPCFSPQWLK	UL12		FormaldehydeAdduct(W)@1; Carbamidomethyl(C)@7	3
WGPQGPCFSPQWLK	UL12		Oxidation(P)@3; Carbamidomethyl(C)@7	2
YAFDPMDPSDPTASAYEDLMAHR	UL12			4
YAFDPMDPSDPTASAYEDLMAHR	UL12		Carbamidomethyl(D)@10	3
YAFDPMDPSDPTASAYEDLMAHR	UL12		Carbamidomethyl@N-term	3
YAFDPMDPSDPTASAYEDLMAHR	UL12		Dehydrated(D)@18; Oxidation(M)@20	3
YAFDPMDPSDPTASAYEDLMAHR	UL12		Methyl(D)@10	3
YAFDPMDPSDPTASAYEDLMAHR	UL12		Methyl(D)@10; Oxidation(M)@20	4
YAFDPMDPSDPTASAYEDLMAHR	UL12		Methyl(D)@18	4
YAFDPMDPSDPTASAYEDLMAHR	UL12		Methyl(D)@7	3
YAFDPMDPSDPTASAYEDLMAHR	UL12		Oxidation(M)@6; Oxidation(M)@20	3
YAFDPMDPSDPTASAYEDLMAHR	UL12		Oxidation(P)@11	3
YCVGRADDGGEAGADTR	UL12		Carbamidomethyl(C)@2	3	missed R-A@5
YCVGRADDGGEAGADTRR	UL12		Carbamidomethyl(C)@2	3	missed R-A@5; missed R-R@17
YFAPGRVPGPEEALVTQDQAWSEAHASGEK	UL12			3	missed R-V@6
YFAPGRVPGPEEALVTQDQAWSEAHASGEK	UL12			4	missed R-V@6
YFAPGRVPGPEEALVTQDQAWSEAHASGEK	UL12		Deamidated(Q)@17	4	missed R-V@6
YFAPGRVPGPEEALVTQDQAWSEAHASGEKR	UL12			5	missed R-V@6; missed K-R@30
ASPEAPGTAAK	UL13			2
CINYQHTHK	UL13		Carbamidomethyl(C)@1	2
GFIAPLGF	UL13			2	cleaved F-S@C-term
GFIAPLGFSLQQR	UL13			2
GFIAPLGFSLQQR	UL13			3
GQFCLQEPDLK	UL13		Carbamidomethyl(C)@4	2
PSGPSLQNAAVSR	UL13			2	cleaved R-P@N-term
PSGPSLQNAAVSR	UL13			3	cleaved R-P@N-term
QIVFPAYDMDLGK	UL13			2
QIVFPAYDMDLGK	UL13		Gln->pyro-Glu@N-term	2
QRPAGHVAANLSPQGAR	UL13			3
QRPAGHVAANLSPQGAR	UL13			4
QRPAGHVAANLSPQGAR	UL13		Gln->pyro-Glu@N-term	3
QRPAGHVAANLSPQGAR	UL13		Gln->pyro-Glu@N-term; Phospho(S)@12	3
QRPAGHVAANLSPQGAR	UL13		Phospho(S)@12	3
RASPEAPGTAAK	UL13		Phospho(S)@3	2	missed R-A@1
SFGGSGGYGEVQLIR	UL13			3
SQAALTAPPSSPSHILTLTR	UL13			3
TTNPSVSTALHQCFTELAR	UL13		Carbamidomethyl(C)@13	3
YIGQLASLR	UL13			2
SFGGSGGYGEVQLIR	UL13			2
AAHLELEAR	UL14			2
AEIYKDQTLQLHR	UL14			2	missed K-D@5
AEIYKDQTLQLHR	UL14			3	missed K-D@5
AEIYKDQTLQLHR	UL14			4	missed K-D@5
ARLEMMR	UL14			2	missed R-L@2
DAAHAALR	UL14			2
DAAHAALRR	UL14			2	missed R-R@8
DFLTAHR	UL14			2
DQTLQLHR	UL14			2
EGVSTQDPR	UL14			2
EGVSTQDPR	UL14		Glu->pyro-Glu@N-term	2
FVGAFMAAK	UL14			2
FVGAFMAAK	UL14		Oxidation(M)@6	2
IGSHPTYTPTPMGPPGAPAAPLSR	UL14			3
IGSHPTYTPTPMGPPGAPAAPLSR	UL14			4
IGSHPTYTPTPMGPPGAPAAPLSR	UL14			5
IGSHPTYTPTPMGPPGAPAAPLSR	UL14		Amino(Y)@7; Oxidation(P)@9	3
IGSHPTYTPTPMGPPGAPAAPLSR	UL14		Oxidation(H)@4	3
IGSHPTYTPTPMGPPGAPAAPLSR	UL14		Oxidation(M)@12	3
IRVEEQAAR	UL14			2	missed R-V@2
LAETHLR	UL14			2
LDAVDDR	UL14			2
PASASGFAR	UL14			2	cleaved D-P@N-term
RLAETHLR	UL14			2	missed R-L@1
RYLDPALGER	UL14			2	missed R-Y@1
SRTPPSPAPPTGAATDPASASGFAR	UL14			2	cleaved L-S@N-term; missed R-T@2
TPPSPAPPTGAATD	UL14			2	cleaved D-P@C-term
TPPSPAPPTGAATDPASASGFAR	UL14			2
TPPSPAPPTGAATDPASASGFAR	UL14			3
TPPSPAPPTGAATDPASASGFAR	UL14			4
TPPSPAPPTGAATDPASASGFAR	UL14		Deamidated(R)@23	3
TPPSPAPPTGAATDPASASGFAR	UL14		Oxidation(P)@15; Deamidated(R)@23	3
TPPSPAPPTGAATDPASASGFAR	UL14		Phospho(S)@4	2
TPPSPAPPTGAATDPASASGFAR	UL14		Phospho(S)@4	3
TPPSPAPPTGAATDPASASGFAR	UL14		Pro->pyro-Glu(P)@8	3
VEEQAAR	UL14			2
VHANGPSR	UL14		Oxidation(H)@2	2
YLDPALGER	UL14			2
LDAVDDR	UL14			2	cleaved V-L@N-term
AAHLELEAR	UL14		Oxidation(H)@3	2
AEIYKDQTLQLHR	UL14		Carbamyl(K)@5	3	missed K-D@5
DAVDDR	UL14			1	cleaved L-D@N-term
DQTLQLHR	UL14		Deamidated(Q)@2	2
EGVSTQDPR	UL14		Deamidated(Q)@6	2
GAFMAAK	UL14			1	cleaved V-G@N-term
IGSHPTYTPTPMGPPGAPAAPLSR	UL14			2
IGSHPTYTPTPMGPPGAPAAPLSR	UL14		Acetyl@N-term; Oxidation(H)@4	3
IGSHPTYTPTPMGPPGAPAAPLSR	UL14		Pro->pyro-Glu(P)@11	4
TPPSPAPPTGAATDPASASGFAR	UL14		Sulfo(S)@4	3
TPPSPAPPTGAATDPASASGFARDYPDGE	UL14			3	cleaved E-A@C-term; missed R-D@23
YLDPALGERLDAVDDR	UL14			3	missed R-L@9
ALTGSAPADIAR	UL15			2
ASGTGVAVVGR	UL15			2
ASSLTETTGPPK	UL15			2
ASTSFLYNLR	UL15			2
DFAQLLK	UL15			2
DFGGDHTAK	UL15			2
ECAPADVVPQR	UL15		Carbamidomethyl(C)@2	2
ETGDDRPVLTK	UL15			2
ETGDDRPVLTK	UL15			3
FKECAPADVVPQR	UL15		Carbamidomethyl(C)@4	3	missed K-E@2
GETISFSFPDGSR	UL15			2
IIFVSSTNTGK	UL15			2
LEFLAPELVR	UL15			2
LLFNSLVPAQLK	UL15			2
LLFNSLVPAQLK	UL15			3
LVFEIPLFSDAAVR	UL15			2
NAYYSVLNTFQALHR	UL15			3
QLVHFVR	UL15		Gln->pyro-Glu@N-term	2
RLLFNSLVPAQLK	UL15			3	missed R-L@1
STIVFASSHNTNGIR	UL15			3
TYGTLELFQK	UL15			2
VDVATHGR	UL15			2
VGADEASAGLTMGGDALR	UL15			2
VPFLDFATATPK	UL15			2
VVTHTNATAC	UL15		Carbamidomethyl(C)@10	2	cleaved C-S@C-term
VVTHTNATACSCY	UL15		Carbamidomethyl(C)@10; Carbamidomethyl(C)@12	2	cleaved Y-I@C-term
ATEPVFEEIDACLR	UL15		Carbamidomethyl(C)@12	3
FNSGGVMASQEIVSATVR	UL15			2
FNSGGVMASQEIVSATVR	UL15			3
LVFEIPLFSDAAVR	UL15			3
LVFEIPLFSDAAVR	UL15		Deamidated(R)@14	2
MFGQQLASDVQQYLER	UL15		Acetyl@N-term	3	cleaved A-M@N-term
NAYYSVLNTFQALHR	UL15		Deamidated(N)@8	3
DRVDDLGTDVDSIAR	UL16			3	missed R-V@2
IVNSVFVWR	UL16			2
LCVFSSYISR	UL16		Carbamidomethyl(C)@2	2
LFATSCPTVAR	UL16		Carbamidomethyl(C)@6	2
LQEVVGGR	UL16			2
SVTHPLTPLLCTLTFAR	UL16		Carbamidomethyl(C)@11	3
AATPPEETPDPTTEQLAEEPVVGELDGAYLVPAK	UL16			3
AATPPEETPDPTTEQLAEEPVVGELDGAYLVPAK	UL16			4
CLTVLTEPLCQVALPNPDPGR	UL16		Carbamidomethyl(C)@1; Carbamidomethyl(C)@10	3
CLTVLTEPLCQVALPNPDPGR	UL16		Carbamidomethyl(C)@1; Dehydrated(T)@6; Carbamidomethyl(C)@10; Deamidated(Q)@11	3
DRVDDLGTDVDSIAR	UL16			2	missed R-V@2
PTTEQLAEEPVVGELDGAYLVPAK	UL16			3	cleaved D-P@N-term
RPLAPPGPPGTLPRPDSR	UL16			3
AACGVASGLR	UL17		Carbamidomethyl(C)@3	2
AHATGDCTPWCTAF	UL17		Carbamidomethyl(C)@7; Carbamidomethyl(C)@11	2	cleaved F-A@C-term
ARPPLLSSALATALTEACAAER	UL17		Carbamidomethyl(C)@18	3
AVEGTAPDAFFHTAY	UL17			2	cleaved Y-A@C-term
AVEGTAPDAFFHTAY	UL17			3	cleaved Y-A@C-term
AWLGEVTR	UL17			2
EAAAHLSMGLGESASPRPQPLAR	UL17			4	cleaved R-P@C-term
FADSDGHYVFDYYSTSGDTLR	UL17			3
FMEAVPSTAPR	UL17			2
FPALEVPLR	UL17			2
FPILLENLMR	UL17			2
LAWGSGASCAR	UL17		Carbamidomethyl(C)@9	2
LNNRPIAVAMDGDVSK	UL17			3
LNNRPIAVAMDGDVSKR	UL17			3	missed K-R@16
LNNRPIAVAMDGDVSKR	UL17			4	missed K-R@16
PHAGAPADPPIVGASD	UL17			2	cleaved R-P@N-term; cleaved D-P@C-term
QLSPAGQAELLLR	UL17		Gln->pyro-Glu@N-term	2	cleaved H-Q@N-term
RFPILLENLMR	UL17			3	missed R-F@1
RFPILLENLMR	UL17		Oxidation(M)@10	3	missed R-F@1
RVVPLGDDLPAR	UL17			3	missed R-V@1
SLVEWLDR	UL17			2
VILFSYDELVPPNTR	UL17			2
VILFSYDELVPPNTR	UL17			3
VVPLGDDLPAR	UL17			2
VVRPHQLSPAGQAELLLR	UL17			3
VVRPHQLSPAGQAELLLR	UL17			4
YDFGPDQR	UL17			2
YVALLGAAAPPAAK	UL17			2
YVALLGAAAPPAAK	UL17			3
AAYVPADAVGELLAPVVPAHPGLLPR	UL17			3	cleaved F-A@N-term
ASSAGGLFVSLPVVCDAQGVYDPYAVAALR	UL17		Carbamidomethyl(C)@15	3
FMEAVPSTAPR	UL17		Oxidation(M)@2	2
FVAPAPHGPGGEDILNDVLTLTPGTTKPR	UL17			4
FVAPAPHGPGGEDILNDVLTLTPGTTKPR	UL17			5
FVVVSYENSVAWGGR	UL17			2
LRYDFGPDQR	UL17			3	missed R-Y@2
MNAHLANEVQYDLGHGPGR	UL17		Acetyl@N-term	3	cleaved T-M@N-term; cleaved R-P@C-term
QGALVHQAVSGGAMGAADADAVLAGLEPPGGGR	UL17		Gln->pyro-Glu@N-term	3
EAAQLIHPEAPALVQDGER	UL18			2
EAAQLIHPEAPALVQDGER	UL18			3
EAAQLIHPEAPALVQDGER	UL18			4
EAAQLIHPEAPALVQDGER	UL18		Deamidated(Q)@15	3
EAAQLIHPEAPALVQDGER	UL18		Deamidated(Q)@4	3
EAAQLIHPEAPALVQDGER	UL18		Dehydrated(D)@16	3
EAAQLIHPEAPALVQDGER	UL18		Dehydrated(E)@18	3
EAAQLIHPEAPALVQDGER	UL18		Glu->pyro-Glu@N-term; Oxidation(P)@11	3
EAAQLIHPEAPALVQDGER	UL18		Oxidation(H)@7	3
EAAQLIHPEAPALVQDGER	UL18		Oxidation(P)@8	3
EAAQLIHPEAPALVQDGER	UL18		Pro->pyro-Glu(P)@11	3
EAAQLIHPEAPALVQDGER	UL18		Pro->pyro-Glu(P)@8	3
FPAVITR	UL18			2
FPVPLPSPL	UL18			2	cleaved L-A@C-term
FPVPLPSPLAR	UL18			2
GGLPDLNVLYYNGSR	UL18			2	cleaved P-G@N-term
IVACPLDVGLTHAGTVN	UL18		Carbamidomethyl(C)@4	2	cleaved N-L@C-term
IVACPLDVGLTHAGTVNLR	UL18		Carbamidomethyl(C)@4	2
IVACPLDVGLTHAGTVNLR	UL18		Carbamidomethyl(C)@4	3
LDSLDLTLR	UL18			2
LDSLDLTLR	UL18		Dehydrated(T)@7	2
NPGGLPDLNVLYYNGSR	UL18			2
NPGGLPDLNVLYYNGSR	UL18			3
NPGGLPDLNVLYYNGSR	UL18		Ammonia-loss(N)@14	2
NPGGLPDLNVLYYNGSR	UL18		Ammonia-loss(N)@14	3
NPGGLPDLNVLYYNGSR	UL18		Deamidated(N)@14	2
NPGGLPDLNVLYYNGSR	UL18		Deamidated(N)@14	3
NTSPVDLCNGD	UL18		Carbamidomethyl(C)@8	2	cleaved D-P@C-term
NTSPVDLCNGDPISLVPPVFEGQATDVR	UL18		Carbamidomethyl(C)@8	3
NTSPVDLCNGDPISLVPPVFEGQATDVR	UL18		Carbamidomethyl(C)@8	4
PISLVPPVFEGQATDVR	UL18			2	cleaved D-P@N-term
PISLVPPVFEGQATDVR	UL18			3	cleaved D-P@N-term
RFPAVITR	UL18			2	missed R-F@1
SAQDGYVNALLQMQSVTR	UL18			2	cleaved L-S@N-term
SGDMAPVIR	UL18			2
SGDMAPVIR	UL18		Oxidation(M)@4	2
SGDMAPVIRYP	UL18			2	cleaved P-G@C-term; missed R-Y@9
SGDMAPVIRYP	UL18		Oxidation(M)@4	2	cleaved P-G@C-term; missed R-Y@9
SLDLTLR	UL18			2	cleaved D-S@N-term
VCTFDGAAVVR	UL18		Carbamidomethyl(C)@2	2
VVFLPTIR	UL18			2
EAAQLIHPEAPALVQD	UL18			2	cleaved D-G@C-term
EAAQLIHPEAPALVQDGER	UL18		Carbamidomethyl(H)@7	3
IVACPLDVGLTHAGTVNLR	UL18		Carbamidomethyl(C)@4	4
IVACPLDVGLTHAGTVNLR	UL18		Carbamidomethyl(C)@4; Carbamidomethyl(H)@12	3
IVACPLDVGLTHAGTVNLR	UL18		Carbamidomethyl(C)@4; Oxidation(H)@12	3
LDSLDLTLR	UL18		Oxidation(D)@5	2
LFALSAQDGYVNALLQMQSVTR	UL18			3
LFALSAQDGYVNALLQMQSVTR	UL18		Oxidation(M)@17	3
LSLLADVQQLGPVNAELR	UL18			2
LSLLADVQQLGPVNAELR	UL18			3
LSLLADVQQLGPVNAELR	UL18			4
LSLLADVQQLGPVNAELR	UL18		Cation:Na(D)@6	3
LSLLADVQQLGPVNAELR	UL18		Deamidated(N)@14	3
LSLLADVQQLGPVNAELR	UL18		Deamidated(Q)@8	3
LSLLADVQQLGPVNAELR	UL18		Deamidated(Q)@9	3
MLADGFETDIAIPSGISRPDAAALQR	UL18			3	cleaved A-M@N-term
MLADGFETDIAIPSGISRPDAAALQR	UL18		Acetyl@N-term	3	cleaved A-M@N-term
MQSVTREAAQLIHPEAPALVQDGER	UL18			4	cleaved Q-M@N-term; missed R-E@6
NPGGLPDLNVLY	UL18			2	cleaved Y-Y@C-term
NPGGLPDLNVLYY	UL18			2	cleaved Y-N@C-term
NPGGLPDLNVLYYNGSR	UL18		Cation:Na(D)@7	3
NPGGLPDLNVLYYNGSR	UL18		Deamidated(N)@1	2
NPGGLPDLNVLYYNGSR	UL18		Deamidated(N)@9	2
NTSPVDLCNGDPISLVPPVFEGQATDVR	UL18		Carbamidomethyl(C)@8; Ammonia-loss(N)@9	3
NTSPVDLCNGDPISLVPPVFEGQATDVR	UL18		Carbamidomethyl(C)@8; Cation:Na(D)@11	3
NTSPVDLCNGDPISLVPPVFEGQATDVR	UL18		Carbamidomethyl(C)@8; Deamidated(N)@9	3
NTSPVDLCNGDPISLVPPVFEGQATDVR	UL18		Carbamidomethyl(C)@8; Deamidated(N)@9; Oxidation(P)@12	3
NTSPVDLCNGDPISLVPPVFEGQATDVR	UL18		Carbamidomethyl(C)@8; Deamidated(N)@9; Oxidation(P)@12; Deamidated(Q)@23	3
NTSPVDLCNGDPISLVPPVFEGQATDVR	UL18		Carbamidomethyl(C)@8; Deamidated(N)@9; Oxidation(P)@17	3
NTSPVDLCNGDPISLVPPVFEGQATDVR	UL18		Carbamidomethyl(C)@8; Oxidation(P)@12	3
NTSPVDLCNGDPISLVPPVFEGQATDVR	UL18		Carbamidomethyl(C)@8; Oxidation(P)@17	3
NTSPVDLCNGDPISLVPPVFEGQATDVR	UL18		Deamidated(N)@1; Carbamidomethyl(C)@8	3
NTSPVDLCNGDPISLVPPVFEGQATDVR	UL18		Oxidation(P)@4; Carbamidomethyl(C)@8	3
PISLVPPVFEGQATDVR	UL18		Deamidated(Q)@12	2	cleaved D-P@N-term
PISLVPPVFEGQATDVR	UL18		Deamidated(Q)@12	3	cleaved D-P@N-term
SLVLNMVY	UL18			2	cleaved Y-S@C-term
TFDGAAVVR	UL18			2	cleaved C-T@N-term
VCTFDGAAVVR	UL18		Carbamidomethyl(C)@2; Dehydrated(D)@5	2
VFEGQATDVR	UL18			2	cleaved P-V@N-term
AAACNVATADFNR	UL19		Carbamidomethyl(C)@4	2	cleaved Y-A@N-term
AADAADDRPHR	UL19			2
AADAADDRPHR	UL19		Oxidation(P)@9	2
AAGGVYAGDK	UL19			2
AAGGVYAGDKEGDVTAL	UL19			2	cleaved L-M@C-term; missed K-E@10
AAGGVYAGDKEGDVTALMYDHGQSDPSR	UL19			3	missed K-E@10
AAGGVYAGDKEGDVTALMYDHGQSDPSR	UL19			4	missed K-E@10
AAGGVYAGDKEGDVTALMYDHGQSDPSR	UL19		Methyl(L)@17	3	missed K-E@10
AAGGVYAGDKEGDVTALMYDHGQSDPSR	UL19		Oxidation(M)@18	4	missed K-E@10
AAPNRDPPGYR	UL19		Acetyl@N-term	2	cleaved M-A@N-term; missed R-D@5
AAPNRDPPGYR	UL19		Acetyl@N-term	3	cleaved M-A@N-term; missed R-D@5
AATANPWASQR	UL19			2	cleaved F-A@N-term
ADAADDRPHR	UL19			2	cleaved A-A@N-term
ADLVSIGEK	UL19			2
AERTTALLCSAAPDAGANTASTTNMR	UL19		No Carbamidomethyl(C)@9	3	cleaved M-A@N-term; missed R-T@3
AFAATANPW	UL19			2	cleaved W-A@C-term
AFAATANPWASQR	UL19			2
AFAATANPWASQR	UL19			3
AFAATANPWASQR	UL19		Deamidated(N)@7	2
AFAATANPWASQR	UL19		Deamidated(N)@7	3
AFAATANPWASQR	UL19		Deamidated(N)@7; Oxidation(P)@8	2
AFAATANPWASQR	UL19		Deamidated(Q)@12	2
AFAATANPWASQR	UL19		Dioxidation(P)@8	2
AFAATANPWASQR	UL19		Dioxidation(W)@9	2
AFAATANPWASQR	UL19		Dioxidation(W)@9	3
AFAATANPWASQR	UL19		Oxidation(P)@8	2
AFAATANPWASQR	UL19		Oxidation(P)@8; Oxidation(W)@9	2
AFAATANPWASQR	UL19		Oxidation(W)@9	2
AFAATANPWASQR	UL19		Oxidation(W)@9	3
AFAATANPWASQR	UL19		Trioxidation(W)@9	2
AFAATANPWASQR	UL19		Trioxidation(W)@9	3
AFAATANPWASQR	UL19		Trp->Kynurenin(W)@9	3
AGANTASTTNMR	UL19			2	cleaved D-A@N-term
AGDLVPAPGHPD	UL19			2	cleaved H-A@N-term; cleaved D-P@C-term
AGDLVPAPGHPDPR	UL19			3	cleaved H-A@N-term
AGMDHGQDAVCEF	UL19		Carbamidomethyl(C)@11	2	cleaved F-I@C-term
AIGTVCHPSLMNVDAAVGGLNR	UL19		Carbamidomethyl(C)@6	3	cleaved H-A@N-term
AIQQLAR	UL19			2
ALMAGYFK	UL19			2	cleaved Y-A@N-term
ALMAGYFK	UL19		Met->Aha(M)@3	2	cleaved Y-A@N-term
ALMAGYFK	UL19		Oxidation(M)@3	2	cleaved Y-A@N-term
ANTASTTNMR	UL19			2	cleaved G-A@N-term
APPLALLLPM	UL19			2	cleaved M-Q@C-term
APPLALLLPM	UL19		Met->Aha(M)@10	2	cleaved M-Q@C-term
APPLALLLPM	UL19		Oxidation(M)@10	2	cleaved M-Q@C-term
APPLALLLPMQR	UL19			2
APPLALLLPMQR	UL19			3
APPLALLLPMQR	UL19		Deamidated(Q)@11	2
APPLALLLPMQR	UL19		Deamidated(Q)@11	3
APPLALLLPMQR	UL19		Met->Aha(M)@10	2
APPLALLLPMQR	UL19		Met->Aha(M)@10	3
APPLALLLPMQR	UL19		Met->Aha(M)@10; Deamidated(Q)@11	2
APPLALLLPMQR	UL19		Oxidation(M)@10	2
APPLALLLPMQR	UL19		Oxidation(M)@10	3
APPLALLLPMQR	UL19		Oxidation(M)@10; Deamidated(Q)@11	2
APPLALLLPMQR	UL19		Oxidation(P)@9	3
APPLALLLPMQR	UL19		Oxidation(P)@9; Dethiomethyl(M)@10	2
APPLALLLPMQR	UL19		Oxidation(P)@9; Dethiomethyl(M)@10	3
ASDPALLR	UL19			2	cleaved C-A@N-term
ASEAYFLGQLQVAR	UL19			2
ASEAYFLGQLQVAR	UL19			3
ASEAYFLGQLQVAR	UL19		Deamidated(Q)@11	2
ATLVAELK	UL19			2
CCTAGVR	UL19		Carbamidomethyl(C)@1; Carbamidomethyl(C)@2	2
DAADDRPHR	UL19			2	cleaved A-D@N-term
DGPHPIEQPTHNYMTK	UL19			2
DGPHPIEQPTHNYMTK	UL19			3
DGPHPIEQPTHNYMTK	UL19			4
DGPHPIEQPTHNYMTK	UL19		Deamidated(N)@12	3
DGPHPIEQPTHNYMTK	UL19		Deamidated(N)@12	4
DGPHPIEQPTHNYMTK	UL19		Deamidated(Q)@8	3
DGPHPIEQPTHNYMTK	UL19		Deamidated(Q)@8	4
DGPHPIEQPTHNYMTK	UL19		Met->Aha(M)@14	2
DGPHPIEQPTHNYMTK	UL19		Met->Aha(M)@14	3
DGPHPIEQPTHNYMTK	UL19		Oxidation(H)@11; Deamidated(N)@12	4
DGPHPIEQPTHNYMTK	UL19		Oxidation(M)@14	2
DGPHPIEQPTHNYMTK	UL19		Oxidation(M)@14	3
DGPHPIEQPTHNYMTK	UL19		Oxidation(M)@14	4
DPALLPPLVWDCDALMR	UL19		Carbamidomethyl(C)@12	2
DPALLPPLVWDCDALMR	UL19		Carbamidomethyl(C)@12	3
DPALLPPLVWDCDALMR	UL19		Carbamidomethyl(C)@12; Met->Aha(M)@16	3
DPALLPPLVWDCDALMR	UL19		Carbamidomethyl(C)@12; Oxidation(M)@16	3
DPVEAANPYGAY	UL19			2	cleaved Y-V@C-term
DWTVHHK	UL19			2	cleaved A-D@N-term
EAVEAWLVDLTTATQPSVAVPR	UL19			3
EGDVTALMYDHGQSD	UL19			2	cleaved D-P@C-term
EGDVTALMYDHGQSDPSR	UL19			2
EGDVTALMYDHGQSDPSR	UL19			3
EGDVTALMYDHGQSDPSR	UL19		Oxidation(M)@8	3
ERTTALLCSAAPDAGANTASTTNMR	UL19		Methyl(E)@1; Carbamidomethyl(C)@8	3	cleaved A-E@N-term; missed R-T@2
ESAAGENALTY	UL19			2	cleaved Y-A@C-term
ESAAGENALTYAL	UL19			2	cleaved L-M@C-term
ESAAGENALTYALMAGYFK	UL19			2
ESAAGENALTYALMAGYFK	UL19			3
ESAAGENALTYALMAGYFK	UL19		Deamidated(N)@7	3
ESAAGENALTYALMAGYFK	UL19		Met->Aha(M)@14	2
ESAAGENALTYALMAGYFK	UL19		Met->Aha(M)@14	3
ESAAGENALTYALMAGYFK	UL19		Oxidation(M)@14	2
ESAAGENALTYALMAGYFK	UL19		Oxidation(M)@14	3
ETHFAQYLVYDASPLK	UL19			2
ETHFAQYLVYDASPLK	UL19			3
ETHFAQYLVYDASPLK	UL19			4
ETHFAQYLVYDASPLK	UL19		Glu->pyro-Glu@N-term	2
ETHFAQYLVYDASPLK	UL19		Glu->pyro-Glu@N-term	3
FAAHAGDLVPAPGHPD	UL19			2	cleaved D-P@C-term
FAAHAGDLVPAPGHPD	UL19			3	cleaved D-P@C-term
FAAHAGDLVPAPGHPDPR	UL19			2
FAAHAGDLVPAPGHPDPR	UL19			3
FAAHAGDLVPAPGHPDPR	UL19			4
FAAHAGDLVPAPGHPDPR	UL19		Oxidation(F)@1	3
FAAHAGDLVPAPGHPDPR	UL19		Oxidation(H)@4	3
FAAHAGDLVPAPGHPDPR	UL19		Oxidation(P)@15	3
FAGADHVANAPNFPPALR	UL19			3	cleaved L-F@N-term
FAQYLVYDASPLK	UL19			2	cleaved H-F@N-term
FFTSADIAAK	UL19			2
FHNGRVVVDGPAMLTLQVLAHNMAERTTALLCSAAPDAGANTASTTNMR	UL19		Carbamidomethyl(C)@32	6	cleaved M-F@N-term; missed R-V@5; missed R-T@26
FLEALEKR	UL19			2	cleaved V-F@N-term; missed K-R@7
FPELAYMNEGR	UL19			2
FPELAYMNEGR	UL19			3
FPELAYMNEGR	UL19		Ammonia-loss(N)@8	2
FPELAYMNEGR	UL19		Deamidated(N)@8	2
FPELAYMNEGR	UL19		Met->Aha(M)@7	2
FPELAYMNEGR	UL19		Met->Aha(M)@7	3
FPELAYMNEGR	UL19		Oxidation(M)@7	2
FPELAYMNEGR	UL19		Oxidation(M)@7	3
FVTENMLFSER	UL19			2
FVTENMLFSER	UL19			3
FVTENMLFSER	UL19		Deamidated(N)@5	2
FVTENMLFSER	UL19		Formyl@N-term	2
FVTENMLFSER	UL19		Met->Aha(M)@6	2
FVTENMLFSER	UL19		Oxidation(M)@6	2
FVTENMLFSER	UL19		Oxidation(M)@6	3
GADWTVHHK	UL19			2
GANLVTALVMGK	UL19			2	cleaved N-G@N-term
GAPPLLDNAAAVY	UL19			2	cleaved Y-L@C-term
GAPPLLDNAAAVYLR	UL19			2
GAPPLLDNAAAVYLR	UL19			3
GAPPLLDNAAAVYLR	UL19		Deamidated(N)@8	3
GLELGVGR	UL19			2
GLFNPVMER	UL19			2	cleaved L-G@N-term
GLFNPVMER	UL19		Met->Aha(M)@7	2	cleaved L-G@N-term
GNLPLALCPAAFR	UL19		Carbamidomethyl(C)@8	2	cleaved N-G@N-term
GNVDLGVGY	UL19			2	cleaved Y-T@C-term
GQLLHNTQAR	UL19			2	cleaved D-G@N-term
GRPVDGVLVTTAPIK	UL19			2
GRPVDGVLVTTAPIK	UL19			3
GRPVDGVLVTTAPIK	UL19		Deamidated(R)@2	3
GRPVDGVLVTTAPIK	UL19		Dehydrated(D)@5	3
GTADQMLHVLLEK	UL19			2
GTADQMLHVLLEK	UL19			3
GTADQMLHVLLEK	UL19		Deamidated(Q)@5	3
GTADQMLHVLLEK	UL19		Met->Aha(M)@6	3
GTADQMLHVLLEK	UL19		Oxidation(H)@8	2
GTADQMLHVLLEK	UL19		Oxidation(H)@8	3
GTADQMLHVLLEK	UL19		Oxidation(M)@6	2
GTADQMLHVLLEK	UL19		Oxidation(M)@6	3
GVLVTTAPIK	UL19			2	cleaved D-G@N-term
HAMAPATIAAVR	UL19			2
HAMAPATIAAVR	UL19			3
HAMAPATIAAVR	UL19		Formyl@N-term	2
HAMAPATIAAVR	UL19		Met->Aha(M)@3	3
HAMAPATIAAVR	UL19		Oxidation(M)@3	2
HAMAPATIAAVR	UL19		Oxidation(M)@3	3
HETGGGVNFTLTQPR	UL19			2
HETGGGVNFTLTQPR	UL19			3
HETGGGVNFTLTQPR	UL19			4
HETGGGVNFTLTQPR	UL19		Deamidated(N)@8	3
HETGGGVNFTLTQPR	UL19		Deamidated(N)@8; Deamidated(Q)@13	3
HETGGGVNFTLTQPR	UL19		Deamidated(Q)@13	3
HETGGGVNFTLTQPR	UL19		Pro->pyro-Glu(P)@14	3
HLLEMQEEQLDLNR	UL19			2
HLLEMQEEQLDLNR	UL19			3
HLLEMQEEQLDLNR	UL19		Carbamyl(M)@5	3
HLLEMQEEQLDLNR	UL19		Met->Aha(M)@5	3
HLLEMQEEQLDLNR	UL19		Oxidation(M)@5	2
HLLEMQEEQLDLNR	UL19		Oxidation(M)@5	3
HVRESAAGENALTYALMAGYFK	UL19		Deamidated(N)@10; Label:2H(10)(L)@12; Dethiomethyl(M)@17	2	cleaved Q-H@N-term; missed R-E@3
IATPVSTDVNYFR	UL19			2	cleaved F-I@N-term
IATPVSTDVNYFR	UL19			3	cleaved F-I@N-term
ISPVALHHQLK	UL19			2
ISPVALHHQLK	UL19			3
ISPVALHHQLK	UL19		Deamidated(Q)@9	3
ISPVALHHQLK	UL19		Oxidation(H)@7	3
ISPVALHHQLK	UL19		Oxidation(H)@8	3
ITSYWNNTR	UL19			2	cleaved C-I@N-term
IYYYVMVPAFSR	UL19			2
IYYYVMVPAFSR	UL19			3
IYYYVMVPAFSR	UL19		Met->Aha(M)@6	2
IYYYVMVPAFSR	UL19		Met->Aha(M)@6	3
IYYYVMVPAFSR	UL19		Oxidation(M)@6	2
IYYYVMVPAFSR	UL19		Oxidation(M)@6	3
LCSAAPDAGANTASTTNMR	UL19		Carbamidomethyl(C)@2	2	cleaved L-L@N-term
LCSAAPDAGANTASTTNMR	UL19		Carbamidomethyl(C)@2	3	cleaved L-L@N-term
LFDFFSR	UL19			2
LFDFFSR	UL19		Formyl@N-term	2
LGGDLPEECMAVYR	UL19		Carbamidomethyl(C)@9	2	cleaved Y-L@N-term
LGGDLPEECMAVYR	UL19		Carbamidomethyl(C)@9	3	cleaved Y-L@N-term
LGGDLPEECMAVYR	UL19		Carbamidomethyl(C)@9; Met->Aha(M)@10	2	cleaved Y-L@N-term
LGGDLPEECMAVYR	UL19		Carbamidomethyl(C)@9; Met->Aha(M)@10	3	cleaved Y-L@N-term
LGPAQPVPVFGC	UL19		Carbamidomethyl(C)@12	2	cleaved C-A@C-term
LGPAQPVPVFGCAQVPR	UL19		Carbamidomethyl(C)@12	2
LGPAQPVPVFGCAQVPR	UL19		Carbamidomethyl(C)@12	3
LGPAQPVPVFGCAQVPR	UL19		Carbamidomethyl(C)@12	4
LGPAQPVPVFGCAQVPR	UL19		Carbamidomethyl(C)@12; Deamidated(Q)@14	2
LGPAQPVPVFGCAQVPR	UL19		Carbamidomethyl(C)@12; Deamidated(Q)@14	3
LGPAQPVPVFGCAQVPR	UL19		Deamidated(Q)@5; Carbamidomethyl(C)@12	2
LGPAQPVPVFGCAQVPR	UL19		Deamidated(Q)@5; Carbamidomethyl(C)@12	3
LGPAQPVPVFGCAQVPR	UL19		Oxidation(F)@10; Carbamidomethyl(C)@12	3
LGPAQPVPVFGCAQVPR	UL19		Oxidation(P)@8; Carbamidomethyl(C)@12	2
LGPAQPVPVFGCAQVPR	UL19		Pro->pyro-Glu(P)@8; Carbamidomethyl(C)@12	3
LIVETGSAVSTATAASDVQFK	UL19			2
LIVETGSAVSTATAASDVQFK	UL19			3
LLQSFLK	UL19			2
LLQSFLK	UL19		Deamidated(Q)@3	2
LLQSFLK	UL19		Oxidation(F)@5	2
LVDLTTATQPSVAVPR	UL19			3	cleaved W-L@N-term
LVFLEALEK	UL19			2
LVFLEALEK	UL19		Arg-add@N-term	2
LVFLEALEK	UL19		Arg-add@N-term	3
LVFLEALEK	UL19		Formyl@N-term	2
LVFLEALEKR	UL19			3	missed K-R@9
LVFLEALEKR	UL19		Formyl@N-term	2	missed K-R@9
LVVQCITSYWNNTR	UL19		Carbamidomethyl(C)@5	2
LVVQCITSYWNNTR	UL19		Carbamidomethyl(C)@5	3
LVVQCITSYWNNTR	UL19		Carbamidomethyl(C)@5; Deamidated(N)@11	2
LVYDASPLK	UL19			2	cleaved Y-L@N-term
NAVVAGNR	UL19			2
NAVVAGNR	UL19		Deamidated(N)@1	2
NAVVAGNR	UL19		Deamidated(N)@7	2
NDGQLLHNTQAR	UL19			2
NDGQLLHNTQAR	UL19			3
NDGQLLHNTQAR	UL19		Deamidated(N)@1	2
NDGQLLHNTQAR	UL19		Deamidated(N)@8	2
NDGQLLHNTQAR	UL19		Deamidated(N)@8	3
NDGQLLHNTQAR	UL19		Dehydrated(D)@2	2
NDGQLLHNTQAR	UL19		Dehydrated(D)@2	3
NDGQLLHNTQAR	UL19		Oxidation(H)@7	2
NPVTDMGNLPQNFYLGR	UL19			2
NPVTDMGNLPQNFYLGR	UL19			3
NPVTDMGNLPQNFYLGR	UL19		Deamidated(N)@12	3
NPVTDMGNLPQNFYLGR	UL19		Deamidated(Q)@11	2
NPVTDMGNLPQNFYLGR	UL19		Deamidated(Q)@11	3
NPVTDMGNLPQNFYLGR	UL19		Met->Aha(M)@6	2
NPVTDMGNLPQNFYLGR	UL19		Met->Aha(M)@6	3
NPVTDMGNLPQNFYLGR	UL19		Oxidation(M)@6	2
NPVTDMGNLPQNFYLGR	UL19		Oxidation(M)@6	3
NPVTDMGNLPQNFYLGR	UL19		Oxidation(P)@10	3
NPVTDMGNLPQNFYLGR	UL19		Oxidation(Y)@14	3
NVATADFNR	UL19			2	cleaved C-N@N-term
NVQAVLGAF	UL19			2	cleaved F-E@C-term
NVQAVLGAFER	UL19			2
NVQAVLGAFER	UL19			3
NVQAVLGAFER	UL19		Deamidated(N)@1	2
NVQAVLGAFER	UL19		Deamidated(Q)@3	2
NVQAVLGAFER	UL19		Deamidated(Q)@3	3
NVQAVLGAFER	UL19		Formyl@N-term	2
NYPAVFY	UL19			2	cleaved Y-L@C-term
PCGLFQEAYPLTCASDPALLR	UL19		Carbamidomethyl(C)@2; Carbamidomethyl(C)@13	3	cleaved D-P@N-term
PGFGFTVVR	UL19		Pro->pyro-Glu(P)@1	2	cleaved H-P@N-term
PVALHHQLK	UL19			2	cleaved S-P@N-term
PVDGVLVTTAPIK	UL19			2	cleaved R-P@N-term
PVDGVLVTTAPIK	UL19			3	cleaved R-P@N-term
PVYAAACNVATADFNR	UL19		Carbamidomethyl(C)@7	2	cleaved D-P@N-term
QLFFWGK	UL19			2
QLFFWGK	UL19		Gln->pyro-Glu@N-term	2
QLFFWGK	UL19		Oxidation(W)@5	2
QPVVQHVR	UL19			2
QPVVQHVR	UL19		Gln->pyro-Glu@N-term	2
QPVVQHVR	UL19		Gln->pyro-Glu@N-term; Deamidated(Q)@5	2
QPVVQHVR	UL19		Gln->pyro-Glu@N-term; Oxidation(H)@6	2
QTLDELESAPQTTR	UL19			2
QTLDELESAPQTTR	UL19			3
QTLDELESAPQTTR	UL19		Deamidated(Q)@1	2
QTLDELESAPQTTR	UL19		Deamidated(Q)@11	2
QTLDELESAPQTTR	UL19		Gln->pyro-Glu@N-term	2
QTLDELESAPQTTR	UL19		Gln->pyro-Glu@N-term	3
QTLDELESAPQTTR	UL19		Gln->pyro-Glu@N-term; Deamidated(Q)@11	2
QTLDELESAPQTTR	UL19		Pro->pyro-Glu(P)@10	2
QVPLVPPALGAN	UL19			2	cleaved N-Y@C-term
QVPLVPPALGANYF	UL19			2	cleaved F-S@C-term
QVPLVPPALGANYFSSIR	UL19			2
QVPLVPPALGANYFSSIR	UL19			3
QVPLVPPALGANYFSSIR	UL19			4
QVPLVPPALGANYFSSIR	UL19		Deamidated(N)@12	3
QVPLVPPALGANYFSSIR	UL19		Deamidated(Q)@1	3
QVPLVPPALGANYFSSIR	UL19		Gln->pyro-Glu@N-term	2
QVPLVPPALGANYFSSIR	UL19		Gln->pyro-Glu@N-term	3
QVPLVPPALGANYFSSIR	UL19		Oxidation(P)@6; Oxidation(P)@7	3
RLFDFFSR	UL19			2	missed R-L@1
RSFCETSFFLGK	UL19		Carbamidomethyl(C)@4	3	missed R-S@1
RYAAAMVPTGSLLSTIEVASHR	UL19			4	cleaved Y-R@N-term; missed R-Y@1
SAAPDAGANTASTTNMR	UL19			2	cleaved C-S@N-term
SAAPDAGANTASTTNMR	UL19			3	cleaved C-S@N-term
SAAPDAGANTASTTNMR	UL19		Met->Aha(M)@16	2	cleaved C-S@N-term
SAAPDAGANTASTTNMR	UL19		Oxidation(M)@16	2	cleaved C-S@N-term
SFCETSFFLGK	UL19		Carbamidomethyl(C)@3	2
SFCETSFFLGK	UL19		Carbamidomethyl(C)@3	3
TAVVATATVR	UL19			2	cleaved Y-T@N-term
TCASDPALLR	UL19		Carbamidomethyl(C)@2	2	cleaved L-T@N-term
TGLHPGFGF	UL19			2	cleaved F-T@C-term
TGLHPGFGFTVVR	UL19			2
TGLHPGFGFTVVR	UL19			3
TGLHPGFGFTVVR	UL19		Didehydro(T)@1	3
TGLHPGFGFTVVR	UL19		Oxidation(H)@4	2
TGLHPGFGFTVVR	UL19		Oxidation(H)@4	3
TGLHPGFGFTVVR	UL19		Oxidation(P)@5; Dehydrated(T)@10	3
TKFPELAYMNEGR	UL19			3	cleaved C-T@N-term; missed K-F@2
TLQVLAHNMAER	UL19			2	cleaved L-T@N-term
TLQVLAHNMAER	UL19			3	cleaved L-T@N-term
TTALLCSAAPDAGANTASTTN	UL19		Carbamidomethyl(C)@6	2	cleaved N-M@C-term
TTALLCSAAPDAGANTASTTN	UL19		Carbamidomethyl(C)@6	3	cleaved N-M@C-term
TTALLCSAAPDAGANTASTTNMR	UL19		Carbamidomethyl(C)@6	2
TTALLCSAAPDAGANTASTTNMR	UL19		Carbamidomethyl(C)@6	3
TTALLCSAAPDAGANTASTTNMR	UL19		Carbamidomethyl(C)@6; Deamidated(N)@21	3
TTALLCSAAPDAGANTASTTNMR	UL19		Carbamidomethyl(C)@6; Dethiomethyl(M)@22; Oxidation(R)@23	3
TTALLCSAAPDAGANTASTTNMR	UL19		Carbamidomethyl(C)@6; Met->Aha(M)@22	3
TTALLCSAAPDAGANTASTTNMR	UL19		Carbamidomethyl(C)@6; Oxidation(M)@22	3
TTALLCSAAPDAGANTASTTNMR	UL19		Carbamidomethyl(C)@6; Oxidation(N)@15	3
TTALLCSAAPDAGANTASTTNMR	UL19		Carbamidomethyl(C)@6; Oxidation(N)@21; Dethiomethyl(M)@22	3
TTALLCSAAPDAGANTASTTNMR	UL19		Carbamidomethyl(C)@6; Oxidation(P)@10	3
TTALLCSAAPDAGANTASTTNMR	UL19		Carbamidomethyl(C)@6; Oxidation(P)@10; Deamidated(N)@15	3
TTALLCSAAPDAGANTASTTNMR	UL19		Carbamidomethyl(C)@6; Ser->Oxoalanine(S)@7	3
VQFEVHQPL	UL19			2	cleaved L-I@C-term
VQFEVHQPLIAR	UL19			2
VQFEVHQPLIAR	UL19			3
VQFEVHQPLIAR	UL19		Deamidated(Q)@2	3
VQFEVHQPLIAR	UL19		Deamidated(Q)@7	3
VQFEVHQPLIAR	UL19		Oxidation(H)@6	2
VRADLVSIGEK	UL19			2	missed R-A@2
VSAGGHDPVYAAAC	UL19		Carbamidomethyl(C)@14	2	cleaved C-N@C-term
VSAGGHDPVYAAACNVATADFNR	UL19		Amino(Y)@10; Carbamidomethyl(C)@14	3
VSAGGHDPVYAAACNVATADFNR	UL19		Carbamidomethyl(C)@14	3
VSAGGHDPVYAAACNVATADFNR	UL19		Carbamidomethyl(C)@14	4
VSAGGHDPVYAAACNVATADFNR	UL19		Carbamidomethyl(C)@14; Deamidated(N)@15	3
VVNGNLPLALCPAAFR	UL19		Ammonia-loss(N)@5; Carbamidomethyl(C)@11	3
VVNGNLPLALCPAAFR	UL19		Carbamidomethyl(C)@11	2
VVNGNLPLALCPAAFR	UL19		Carbamidomethyl(C)@11	3
VVNGNLPLALCPAAFR	UL19		Carbamidomethyl(C)@11	4
VVNGNLPLALCPAAFR	UL19		Carbamidomethyl(C)@11; Deamidated(R)@16	2
VVNGNLPLALCPAAFR	UL19		Carbamidomethyl(C)@11; Oxidation(P)@12	3
VVNGNLPLALCPAAFR	UL19		Deamidated(N)@3; Carbamidomethyl(C)@11	2
VVNGNLPLALCPAAFR	UL19		Deamidated(N)@3; Carbamidomethyl(C)@11	3
VVNGNLPLALCPAAFR	UL19		Deamidated(N)@3; Carbamidomethyl(C)@11; Deamidated(R)@16	2
VVNGNLPLALCPAAFR	UL19		Deamidated(N)@3; Deamidated(N)@5; Carbamidomethyl(C)@11	3
VVNGNLPLALCPAAFR	UL19		Deamidated(N)@5; Carbamidomethyl(C)@11	2
VVNGNLPLALCPAAFR	UL19		Deamidated(N)@5; Carbamidomethyl(C)@11	3
VVNGNLPLALCPAAFR	UL19		Deamidated(N)@5; Carbamidomethyl(C)@11	4
VVTYLGGDLPEECMAVYR	UL19		Carbamidomethyl(C)@13	2	cleaved Y-V@N-term
VVTYLGGDLPEECMAVYR	UL19		Carbamidomethyl(C)@13	3	cleaved Y-V@N-term
VVVDGPAML	UL19			2	cleaved L-T@C-term
VVVDGPAMLTLQVLAHNMAER	UL19			3
VVVDGPAMLTLQVLAHNMAER	UL19		Oxidation(M)@18	3
WVAEGQMTPEQF	UL19			2	cleaved F-M@C-term
YAAAMVPTGSLLSTIEVASHR	UL19			3
YAAAMVPTGSLLSTIEVASHR	UL19		Carbamidomethyl@N-term	4
YAAAMVPTGSLLSTIEVASHR	UL19		Deamidated(R)@21	3
YAAAMVPTGSLLSTIEVASHR	UL19		Met->Aha(M)@5	3
YAAAMVPTGSLLSTIEVASHR	UL19		Oxidation(M)@5	3
YVMVPAFSR	UL19			2	cleaved Y-Y@N-term
AAGGVYAGDKEGDVTALMYDHGQSD	UL19			3	cleaved D-P@C-term; missed K-E@10
AAGGVYAGDKEGDVTALMYDHGQSDPSR	UL19		Methyl(D)@13	4	missed K-E@10
AAGGVYAGDKEGDVTALMYDHGQSDPSR	UL19		Methyl(T)@15	3	missed K-E@10
AAGGVYAGDKEGDVTALMYDHGQSDPSR	UL19		Oxidation(M)@18	3	missed K-E@10
ADQMLHVLLEK	UL19			2	cleaved T-A@N-term
AERTTALLCSAAPDAGANTASTTNMR	UL19		Carbamidomethyl(C)@9	3	cleaved M-A@N-term; missed R-T@3
AFAATANPWASQR	UL19		Deamidated(N)@7; Dioxidation(W)@9	2
AFAATANPWASQR	UL19		Pro->pyro-Glu(P)@8	2
AGMDHGQDAVCEFIATPVSTDVNYFR	UL19		Carbamidomethyl(C)@11	3
AGMDHGQDAVCEFIATPVSTDVNYFR	UL19		Carbamidomethyl(C)@11; Oxidation(F)@13	3
AGMDHGQDAVCEFIATPVSTDVNYFR	UL19		Carbamidomethyl@N-term; Deamidated(Q)@7; Carbamidomethyl(C)@11	4
AGMDHGQDAVCEFIATPVSTDVNYFR	UL19		Deamidated(Q)@7; Carbamidomethyl(C)@11	3
AGMDHGQDAVCEFIATPVSTDVNYFR	UL19		Dehydrated(D)@4; Carbamidomethyl(C)@11	3
AGMDHGQDAVCEFIATPVSTDVNYFR	UL19		Dehydrated(D)@8; Carbamidomethyl(C)@11	3
AGMDHGQDAVCEFIATPVSTDVNYFR	UL19		Methyl(H)@5; Carbamidomethyl(C)@11	3
AGMDHGQDAVCEFIATPVSTDVNYFR	UL19		Oxidation(M)@3; Carbamidomethyl(C)@11	3
AGMDHGQDAVCEFIATPVSTDVNYFR	UL19		Oxidation(M)@3; Carbamidomethyl(C)@11	4
AGMDHGQDAVCEFIATPVSTDVNYFR	UL19		Oxidation(M)@3; Dehydrated(D)@8; Carbamidomethyl(C)@11	3
AIQQLAR	UL19		Deamidated(Q)@3	2
ALGANYFSSIRQPVVQHVRESAAGENALTYALMAGYFK	UL19		Carbamyl@N-term	4	cleaved P-A@N-term; missed R-Q@11; missed R-E@19
ALLPPLVWDCDALMR	UL19		Carbamidomethyl(C)@10	2	cleaved P-A@N-term
ALLPPLVWDCDALMR	UL19		Carbamidomethyl(C)@10	3	cleaved P-A@N-term
APPLALLLPMQR	UL19		Dethiomethyl(M)@10; Carbamyl(R)@12	2
APPLALLLPMQR	UL19		Dethiomethyl(M)@10; Carbamyl(R)@12	3
APPLALLLPMQR	UL19		Dethiomethyl(M)@10; Oxidation(R)@12	3
APPLALLLPMQR	UL19		Oxidation(P)@9	2
ASEAYFLGQLQVAR	UL19		Amino(Y)@5	3
ASEAYFLGQLQVAR	UL19		Deamidated(Q)@11	3
ASEAYFLGQLQVAR	UL19		Deamidated(Q)@9	2
ASEAYFLGQLQVAR	UL19		Oxidation(Y)@5	2
ATLVAELKR	UL19			2	missed K-R@8
ATLVAELKR	UL19		Carbamyl(K)@8	2	missed K-R@8
DGPHPIEQPTHNYMTK	UL19		Dehydrated(D)@1	3
DGPHPIEQPTHNYMTK	UL19		Dethiomethyl(M)@14; Carbamyl(K)@16	3
DGPHPIEQPTHNYMTK	UL19		Methyl(N)@12	3
DGPHPIEQPTHNYMTK	UL19		Methyl(T)@15	3
DGPHPIEQPTHNYMTK	UL19		Oxidation(H)@11	3
DPALLPPLVW	UL19		Pro->pyro-Glu(P)@7	2	cleaved W-D@C-term
DPALLPPLVWD	UL19			2	cleaved D-C@C-term
DPALLPPLVWDCD	UL19		Carbamidomethyl(C)@12	2	cleaved D-A@C-term
DPALLPPLVWDCDAL	UL19		Carbamidomethyl(C)@12	2	cleaved L-M@C-term
DPALLPPLVWDCDALMR	UL19		Carbamidomethyl(C)@12	4
DPALLPPLVWDCDALMR	UL19		Carbamidomethyl(C)@12; Deamidated(R)@17	2
DPALLPPLVWDCDALMR	UL19		Carbamidomethyl(C)@12; Deamidated(R)@17	3
DPALLPPLVWDCDALMR	UL19		Carbamidomethyl(C)@12; Dehydrated(D)@13	3
DPALLPPLVWDCDALMR	UL19		Carbamidomethyl(C)@12; Dethiomethyl(M)@16; Carbamyl(R)@17	2
DPALLPPLVWDCDALMR	UL19		Carbamidomethyl(C)@12; Dethiomethyl(M)@16; Carbamyl(R)@17	3
DPALLPPLVWDCDALMR	UL19		Carbamidomethyl(C)@12; Oxidation(M)@16	2
DPALLPPLVWDCDALMR	UL19		Carbamidomethyl(C)@12; Oxidation(M)@16; Deamidated(R)@17	3
DPALLPPLVWDCDALMR	UL19		Cation:Na(D)@11; Carbamidomethyl(C)@12	3
DPALLPPLVWDCDALMR	UL19		Cation:Na(D)@11; Carbamidomethyl(C)@12; Oxidation(M)@16	3
DPALLPPLVWDCDALMR	UL19		Cation:Na(D)@1; Carbamidomethyl(C)@12	2
DPALLPPLVWDCDALMR	UL19		Delta:H(2)C(2)@N-term; Carbamidomethyl(C)@12	3
DPALLPPLVWDCDALMR	UL19		Dioxidation(P)@6; Carbamidomethyl(C)@12	2
DPALLPPLVWDCDALMR	UL19		Dioxidation(W)@10; Carbamidomethyl(C)@12	2
DPALLPPLVWDCDALMR	UL19		Dioxidation(W)@10; Carbamidomethyl(C)@12	3
DPALLPPLVWDCDALMR	UL19		Dioxidation(W)@10; Carbamidomethyl(C)@12; Oxidation(M)@16	3
DPALLPPLVWDCDALMR	UL19		Dioxidation(W)@10; Dehydrated(D)@11; Carbamidomethyl(C)@12	3
DPALLPPLVWDCDALMR	UL19		FormaldehydeAdduct(W)@10; Methyl(D)@11; Carbamidomethyl(C)@12	3
DPALLPPLVWDCDALMR	UL19		Methyl(D)@11; Carbamidomethyl(C)@12; Oxidation(M)@16	3
DPALLPPLVWDCDALMR	UL19		Oxidation(P)@7; Carbamidomethyl(C)@12	2
DPALLPPLVWDCDALMR	UL19		Oxidation(P)@7; Carbamidomethyl(C)@12	3
DPALLPPLVWDCDALMR	UL19		Oxidation(W)@10; Carbamidomethyl(C)@12	2
DPALLPPLVWDCDALMR	UL19		Oxidation(W)@10; Carbamidomethyl(C)@12	3
DPALLPPLVWDCDALMR	UL19		Oxidation(W)@10; Carbamidomethyl(C)@12; Dehydrated(D)@13	2
DPALLPPLVWDCDALMR	UL19		Oxidation(W)@10; Carbamidomethyl(C)@12; Oxidation(M)@16	3
DPALLPPLVWDCDALMR	UL19		Pro->pyro-Glu(P)@6; Carbamidomethyl(C)@12	3
DPALLPPLVWDCDALMR	UL19		Pro->pyro-Glu(P)@7; Carbamidomethyl(C)@12	2
DPALLPPLVWDCDALMR	UL19		Pro->pyro-Glu(P)@7; Carbamidomethyl(C)@12	3
DPVEAANPYGAYVAAPAGPAADMQQLFLNAWGQR	UL19			3
DPVEAANPYGAYVAAPAGPAADMQQLFLNAWGQR	UL19			4
DPVEAANPYGAYVAAPAGPAADMQQLFLNAWGQR	UL19		Methyl(D)@22	4
DPVEAANPYGAYVAAPAGPAADMQQLFLNAWGQR	UL19		Oxidation(M)@23	4
EAVEAWLVDLTTATQPSVAVPR	UL19			2
EAVEAWLVDLTTATQPSVAVPR	UL19			4
EAVEAWLVDLTTATQPSVAVPR	UL19		Cation:Na(D)@9	2
EAVEAWLVDLTTATQPSVAVPR	UL19		Cation:Na(D)@9	3
EAVEAWLVDLTTATQPSVAVPR	UL19		Cation:Na(D)@9; Deamidated(Q)@15	4
EAVEAWLVDLTTATQPSVAVPR	UL19		Deamidated(Q)@15	2
EAVEAWLVDLTTATQPSVAVPR	UL19		Deamidated(Q)@15	3
EAVEAWLVDLTTATQPSVAVPR	UL19		Deamidated(Q)@15	4
EAVEAWLVDLTTATQPSVAVPR	UL19		Deamidated(Q)@15; Oxidation(P)@16	2
EAVEAWLVDLTTATQPSVAVPR	UL19		Deamidated(Q)@15; Oxidation(P)@16	3
EAVEAWLVDLTTATQPSVAVPR	UL19		Dioxidation(W)@6	3
EAVEAWLVDLTTATQPSVAVPR	UL19		Glu->pyro-Glu@N-term	3
EAVEAWLVDLTTATQPSVAVPR	UL19		Glu->pyro-Glu@N-term; Dioxidation(W)@6	3
EAVEAWLVDLTTATQPSVAVPR	UL19		Methyl(D)@9; Deamidated(Q)@15	3
EAVEAWLVDLTTATQPSVAVPR	UL19		Oxidation(D)@9	3
EAVEAWLVDLTTATQPSVAVPR	UL19		Oxidation(D)@9; Deamidated(Q)@15	3
EAVEAWLVDLTTATQPSVAVPR	UL19		Oxidation(W)@6	3
EAVEAWLVDLTTATQPSVAVPR	UL19		Quinone(W)@6	3
EAVEAWLVDLTTATQPSVAVPR	UL19		Trioxidation(W)@6	3
EAVEAWLVDLTTATQPSVAVPR	UL19		Trp->Kynurenin(W)@6	3
EGDVTALMYDHGQSDPSR	UL19		Methyl(L)@7	3
ELVEDPCGLFQEAYPL	UL19		Carbamidomethyl(C)@7	2	cleaved L-T@C-term
ELVEDPCGLFQEAYPLTC	UL19		Carbamidomethyl(C)@7; Carbamidomethyl(C)@18	2	cleaved C-A@C-term
ELVEDPCGLFQEAYPLTC	UL19		Carbamidomethyl(C)@7; Carbamidomethyl(C)@18	3	cleaved C-A@C-term
ELVEDPCGLFQEAYPLTCASD	UL19		Carbamidomethyl(C)@7; Carbamidomethyl(C)@18	2	cleaved D-P@C-term
ELVEDPCGLFQEAYPLTCASD	UL19		Carbamidomethyl(C)@7; Carbamidomethyl(C)@18	3	cleaved D-P@C-term
ELVEDPCGLFQEAYPLTCASDPALLR	UL19		Carbamidomethyl(C)@7; Amino(Y)@14; Oxidation(P)@15; Carbamidomethyl(C)@18	3
ELVEDPCGLFQEAYPLTCASDPALLR	UL19		Carbamidomethyl(C)@7; Carbamidomethyl(C)@18	3
ELVEDPCGLFQEAYPLTCASDPALLR	UL19		Carbamidomethyl(C)@7; Carbamidomethyl(C)@18	4
ELVEDPCGLFQEAYPLTCASDPALLR	UL19		Carbamidomethyl(C)@7; Carbamidomethyl(C)@18; Deamidated(R)@26	3
ELVEDPCGLFQEAYPLTCASDPALLR	UL19		Carbamidomethyl(C)@7; Cation:Na(E)@12; Carbamidomethyl(C)@18	3
ELVEDPCGLFQEAYPLTCASDPALLR	UL19		Carbamidomethyl(C)@7; Deamidated(Q)@11; Carbamidomethyl(C)@18	3
ELVEDPCGLFQEAYPLTCASDPALLR	UL19		Carbamidomethyl(C)@7; Deamidated(Q)@11; Cation:K(E)@12; Oxidation(Y)@14; Carbamidomethyl(C)@18	4
ELVEDPCGLFQEAYPLTCASDPALLR	UL19		Carbamidomethyl(C)@7; Methyl(E)@12; Carbamidomethyl(C)@18	3
ELVEDPCGLFQEAYPLTCASDPALLR	UL19		Carbamidomethyl(C)@7; Nitro(Y)@14; Carbamidomethyl(C)@18	3
ELVEDPCGLFQEAYPLTCASDPALLR	UL19		Carbamidomethyl(C)@7; Oxidation(F)@10; Carbamidomethyl(C)@18	3
ELVEDPCGLFQEAYPLTCASDPALLR	UL19		Carbamidomethyl(C)@7; Oxidation(Y)@14; Carbamidomethyl(C)@18	3
ELVEDPCGLFQEAYPLTCASDPALLR	UL19		Carbamidomethyl(C)@7; Pro->pyro-Glu(P)@15; Carbamidomethyl(C)@18	3
ELVEDPCGLFQEAYPLTCASDPALLR	UL19		Glu->pyro-Glu@N-term; Carbamidomethyl(C)@7; Carbamidomethyl(C)@18	3
ELVEDPCGLFQEAYPLTCASDPALLR	UL19		Glu->pyro-Glu@N-term; Carbamidomethyl(C)@7; Oxidation(F)@10; Deamidated(Q)@11; Carbamidomethyl(C)@18	3
ELVEDPCGLFQEAYPLTCASDPALLR	UL19		Oxidation(P)@6; Carbamidomethyl(C)@7; Carbamidomethyl(C)@18	3
ESAAGENALTYALMAGYFK	UL19		Cation:Na(E)@6	3
ESAAGENALTYALMAGYFK	UL19		Dethiomethyl(M)@14; Carbamyl(K)@19	2
ESAAGENALTYALMAGYFK	UL19		Dethiomethyl(M)@14; Carbamyl(K)@19	3
ESAAGENALTYALMAGYFK	UL19		Glu->pyro-Glu@N-term	2
ESAAGENALTYALMAGYFK	UL19		Glu->pyro-Glu@N-term	3
ESAAGENALTYALMAGYFK	UL19		Methyl(T)@10	3
ETHFAQYLVY	UL19			2	cleaved Y-D@C-term
ETHFAQYLVYD	UL19			2	cleaved D-A@C-term
ETHFAQYLVYDASPLK	UL19		Carbamidomethyl@N-term	3
ETHFAQYLVYDASPLK	UL19		Deamidated(Q)@6	3
ETHFAQYLVYDASPLK	UL19		Oxidation(F)@4	3
ETHFAQYLVYDASPLK	UL19		Oxidation(H)@3	2
ETHFAQYLVYDASPLK	UL19		Oxidation(H)@3	3
ETHFAQYLVYDASPLK	UL19		Oxidation(Y)@10	3
ETHFAQYLVYDASPLKGLAL	UL19			3	cleaved L-T@C-term; missed K-G@16
FAAHAGDLVPAPGHPD	UL19		Oxidation(P)@12	2	cleaved D-P@C-term
FAAHAGDLVPAPGHPDPR	UL19		Oxidation(H)@14	3
FAAHAGDLVPAPGHPDPR	UL19		Oxidation(P)@10	4
FAAHAGDLVPAPGHPDPR	UL19		Oxidation(P)@12	4
FFTSADIAAKHR	UL19		Carbamyl(K)@10	3	missed K-H@10
FLELGLSVAC	UL19		Carbamidomethyl(C)@10	2	cleaved C-V@C-term
FLELGLSVACVCTK	UL19		Carbamidomethyl(C)@10; Carbamidomethyl(C)@12	2
FLELGLSVACVCTK	UL19		Carbamidomethyl(C)@10; Carbamidomethyl(C)@12	3
FLELGLSVACVCTK	UL19		Ser->Oxoalanine(S)@7; Carbamidomethyl(C)@10; Carbamidomethyl(C)@12	2
FLGQLQVAR	UL19			2	cleaved Y-F@N-term
FQEAYPLTCASDPALLR	UL19		Carbamidomethyl(C)@9	2	cleaved L-F@N-term
FSYGDLLYNGAY	UL19			2	cleaved Y-H@C-term
FSYGDLLYNGAYHLNGASPVLSPCFK	UL19		Ammonia-loss(N)@15; Carbamidomethyl(C)@24	3
FSYGDLLYNGAYHLNGASPVLSPCFK	UL19		Ammonia-loss(N)@9; Carbamidomethyl(C)@24	3
FSYGDLLYNGAYHLNGASPVLSPCFK	UL19		Carbamidomethyl(C)@24	3
FSYGDLLYNGAYHLNGASPVLSPCFK	UL19		Deamidated(N)@15; Carbamidomethyl(C)@24	3
FSYGDLLYNGAYHLNGASPVLSPCFK	UL19		Deamidated(N)@9; Carbamidomethyl(C)@24	3
FSYGDLLYNGAYHLNGASPVLSPCFK	UL19		Dehydrated(D)@5; Deamidated(N)@15; Carbamidomethyl(C)@24	3
FSYGDLLYNGAYHLNGASPVLSPCFK	UL19		Dehydrated(S)@2; Deamidated(N)@9; Carbamidomethyl(C)@24	3
FSYGDLLYNGAYHLNGASPVLSPCFK	UL19		Dehydrated(Y)@12; Deamidated(N)@15; Carbamidomethyl(C)@24	3
FSYGDLLYNGAYHLNGASPVLSPCFK	UL19		Oxidation(F)@1; Deamidated(N)@9; Carbamidomethyl(C)@24	3
FSYGDLLYNGAYHLNGASPVLSPCFK	UL19		Oxidation(H)@13; Carbamidomethyl(C)@24	3
GAPPLLDNAAAVYLR	UL19		Cation:Na(D)@7	3
GAPPLLDNAAAVYLR	UL19		Deamidated(N)@8	2
GAPPLLDNAAAVYLR	UL19		Dehydrated(D)@7	2
GASPVLSPCFK	UL19		Carbamidomethyl(C)@9	2	cleaved N-G@N-term
GAYVAAPAGPAADMQQLFLNAWGQR	UL19			3	cleaved Y-G@N-term
GEMVLNGANLVTALVMGK	UL19			3	cleaved Y-G@N-term
GNVDLGVGYTAVVATATVR	UL19			2
GNVDLGVGYTAVVATATVR	UL19			3
GPAMLTLQVLAHNMAER	UL19			3	cleaved D-G@N-term
GRPVDGVLVTTAPIK	UL19		Dehydrated(D)@5	2
GRPVDGVLVTTAPIKQR	UL19		Carbamyl(K)@15	3	missed K-Q@15
GTADQMLHVLLEK	UL19		Deamidated(Q)@5; Oxidation(M)@6	3
HAMAPATIAAVR	UL19		Oxidation(H)@1	2
HETGGGVNFTLTQPR	UL19		Deamidated(N)@8	2
HETGGGVNFTLTQPR	UL19		Formyl@N-term	2
HETGGGVNFTLTQPR	UL19		Oxidation(H)@1	2
HLLEMQEEQLDLNR	UL19		Carbamidomethyl@N-term	3
HLLEMQEEQLDLNR	UL19		Deamidated(Q)@9	3
HLLEMQEEQLDLNR	UL19		Methyl(E)@4	2
HLLEMQEEQLDLNR	UL19		Methyl(E)@4	3
HLNGASPVLSPCFK	UL19		Carbamidomethyl(C)@12	3	cleaved Y-H@N-term
HLNGASPVLSPCFK	UL19		Deamidated(N)@3; Carbamidomethyl(C)@12	3	cleaved Y-H@N-term
IFDGALHAGILL	UL19			2	cleaved L-M@C-term
IYAATNVPYPL	UL19			2	cleaved L-V@C-term
IYYYVMVPAF	UL19			2	cleaved F-S@C-term
LGPAQPVPVFGCAQVPR	UL19		Carbamidomethyl(C)@12; Arg->GluSA(R)@17	3
LGPAQPVPVFGCAQVPR	UL19		Carbamidomethyl(C)@12; Methyl+Deamidated(Q)@14	3
LGPAQPVPVFGCAQVPRR	UL19		Carbamidomethyl(C)@12	3	missed R-R@17
LNRQTLDELESAPQTTR	UL19			2	cleaved D-L@N-term; missed R-Q@3
LSLEHAIGTVCHPSLMNVDAAVGGLNR	UL19		Carbamidomethyl(C)@11	3
LSLEHAIGTVCHPSLMNVDAAVGGLNR	UL19		Carbamidomethyl(C)@11	4
LSLEHAIGTVCHPSLMNVDAAVGGLNR	UL19		Carbamidomethyl(C)@11; Oxidation(M)@16	4
LSLEHAIGTVCHPSLMNVDAAVGGLNR	UL19		Carbamidomethyl(C)@11; Oxidation(M)@16; Deamidated(N)@17	4
LSLEHAIGTVCHPSLMNVDAAVGGLNRD	UL19		Carbamidomethyl(C)@11	4	cleaved D-P@C-term; missed R-D@27
LSLEHAIGTVCHPSLMNVDAAVGGLNRD	UL19		Carbamidomethyl(C)@11; Deamidated(N)@17	4	cleaved D-P@C-term; missed R-D@27
LSTIEVASHR	UL19		Dehydrated(T)@3	2	cleaved L-L@N-term
LVDLTTATQPSVAVPR	UL19			2	cleaved W-L@N-term
LVFLEALEKR	UL19			2	missed K-R@9
LVFLEALEKR	UL19		Carbamyl(K)@9	2	missed K-R@9
LVFLEALEKR	UL19		Carbamyl(K)@9	3	missed K-R@9
LVTALVMGK	UL19			2	cleaved N-L@N-term
LVVQCITSY	UL19		Carbamidomethyl(C)@5	2	cleaved Y-W@C-term
NAVVAGNR	UL19		Deamidated(N)@1; Deamidated(N)@7	2
NDGQLLHNTQAR	UL19		Deamidated(N)@1	3
NPVTDMGNLPQNFYLGR	UL19		Carbamidomethyl(D)@5	3
NPVTDMGNLPQNFYLGR	UL19		Carbamyl@N-term; Dethiomethyl(M)@6	3
NPVTDMGNLPQNFYLGR	UL19		Deamidated(N)@1	3
NPVTDMGNLPQNFYLGR	UL19		Deamidated(N)@12	2
NPVTDMGNLPQNFYLGR	UL19		Deamidated(N)@8	2
NPVTDMGNLPQNFYLGR	UL19		Deamidated(N)@8	3
NPVTDMGNLPQNFYLGR	UL19		Methyl(D)@5	2
NPVTDMGNLPQNFYLGR	UL19		Methyl(D)@5	3
NPVTDMGNLPQNFYLGR	UL19		Oxidation(M)@6; Deamidated(Q)@11	3
NPVTDMGNLPQNFYLGR	UL19		Oxidation(P)@10	2
PALLPPLVWDCDALMR	UL19		Carbamidomethyl(C)@11	2	cleaved D-P@N-term
PALLPPLVWDCDALMR	UL19		Carbamidomethyl(C)@11	3	cleaved D-P@N-term
PALLPPLVWDCDALMR	UL19		Carbamidomethyl(C)@11; Oxidation(M)@15	3	cleaved D-P@N-term
PCGLFQEAYPLTCASD	UL19		Carbamidomethyl(C)@2; Carbamidomethyl(C)@13	2	cleaved D-P@N-term; cleaved D-P@C-term
PCGLFQEAYPLTCASDPALLR	UL19		Carbamidomethyl(C)@2; Carbamidomethyl(C)@13	2	cleaved D-P@N-term
PCGLFQEAYPLTCASDPALLR	UL19		Carbamidomethyl(C)@2; Deamidated(Q)@6; Carbamidomethyl(C)@13	3	cleaved D-P@N-term
PCGLFQEAYPLTCASDPALLR	UL19		Carbamidomethyl(C)@2; Deamidated(Q)@6; Oxidation(Y)@9; Carbamidomethyl(C)@13	3	cleaved D-P@N-term
PVDGVLVTTAPIK	UL19		Pro->pyro-Glu(P)@1	2	cleaved R-P@N-term
PVYAAACNVATADFNR	UL19		Carbamidomethyl(C)@7	3	cleaved D-P@N-term
PVYAAACNVATADFNRNDGQLLHNTQAR	UL19		Carbamidomethyl(C)@7	4	cleaved D-P@N-term; missed R-N@16
QLFFWGK	UL19		Deamidated(Q)@1	2
QLFFWGK	UL19		Gln->pyro-Glu@N-term; Oxidation(W)@5	2
QLFFWGKDR	UL19		Carbamyl(K)@7	2	missed K-D@7
QLFFWGKDR	UL19		Carbamyl(K)@7	3	missed K-D@7
QLFFWGKDR	UL19		Gln->pyro-Glu@N-term	2	missed K-D@7
QLFFWGKDR	UL19		Gln->pyro-Glu@N-term; Carbamyl(K)@7	2	missed K-D@7
QPVVQHVRESAAGENALTYALMAGYFK	UL19		Carbamidomethyl@N-term; Methyl(H)@6	3	missed R-E@8
QTLDELESAPQTTR	UL19		Deamidated(Q)@1	3
QTLDELESAPQTTR	UL19		Deamidated(Q)@11	3
QTLDELESAPQTTR	UL19		Gln->pyro-Glu@N-term; Cation:Na(D)@4	2
QVPLVPPALGAN	UL19		Gln->pyro-Glu@N-term	2	cleaved N-Y@C-term
QVPLVPPALGANYF	UL19		Gln->pyro-Glu@N-term	2	cleaved F-S@C-term
QVPLVPPALGANYFSSIR	UL19		Deamidated(N)@12; Oxidation(Y)@13	3
QVPLVPPALGANYFSSIR	UL19		Deamidated(Q)@1	2
QVPLVPPALGANYFSSIR	UL19		Formyl@N-term	3
QVPLVPPALGANYFSSIR	UL19		Gln->pyro-Glu@N-term; Deamidated(N)@12	2
QVPLVPPALGANYFSSIR	UL19		Gln->pyro-Glu@N-term; Deamidated(N)@12	3
QVPLVPPALGANYFSSIR	UL19		Gln->pyro-Glu@N-term; Nitro(Y)@13	3
QVPLVPPALGANYFSSIR	UL19		Gln->pyro-Glu@N-term; Oxidation(P)@6	3
QVPLVPPALGANYFSSIR	UL19		Gln->pyro-Glu@N-term; Oxidation(P)@7	3
QVPLVPPALGANYFSSIR	UL19		Gln->pyro-Glu@N-term; Pro->pyro-Glu(P)@7	3
QVPLVPPALGANYFSSIR	UL19		Oxidation(P)@7	3
QVPLVPPALGANYFSSIR	UL19		Pro->pyro-Glu(P)@3	3
QVPLVPPALGANYFSSIR	UL19		Pro->pyro-Glu(P)@6	2
QVPLVPPALGANYFSSIR	UL19		Pro->pyro-Glu(P)@6	3
QVPLVPPALGANYFSSIRQPVVQHVR	UL19			4	missed R-Q@18
QVPLVPPALGANYFSSIRQPVVQHVR	UL19		Gln->pyro-Glu@N-term	3	missed R-Q@18
RAGMDHGQDAVCEFIATPVSTDVNYFR	UL19		Carbamidomethyl(C)@12	4	missed R-A@1
REAVEAWLVDLTTATQPSVAVPR	UL19			3	missed R-E@1
SFCETSFFLGK	UL19		No Carbamidomethyl(C)@3	2
SFCETSFFLGKAGHR	UL19		Carbamidomethyl(C)@3; Carbamyl(K)@11	3	missed K-A@11
SLATEAIALLTGEALDGTGISAHR	UL19			2	cleaved F-S@N-term
SLATEAIALLTGEALDGTGISAHR	UL19			3	cleaved F-S@N-term
SLATEAIALLTGEALDGTGISAHR	UL19			4	cleaved F-S@N-term
TALLCSAAPDAGANTASTTNMR	UL19		Acetyl@N-term; Carbamidomethyl(C)@5; Oxidation(P)@9	3	cleaved T-T@N-term
TGLHPGFGFTVVR	UL19		Carbamidomethyl@N-term	3
TGLHPGFGFTVVR	UL19		Dehydrated(T)@1; Oxidation(P)@5	3
TGLHPGFGFTVVR	UL19		Oxidation(P)@5	3
TLVAELKR	UL19			2	cleaved A-T@N-term; missed K-R@7
TTALLCSAAPDAGANTASTTNMR	UL19		Carbamidomethyl(C)@6	4
TTALLCSAAPDAGANTASTTNMR	UL19		Carbamidomethyl(C)@6; Cation:Na(D)@11	3
TTALLCSAAPDAGANTASTTNMR	UL19		Carbamidomethyl(C)@6; Deamidated(N)@15	3
TTALLCSAAPDAGANTASTTNMR	UL19		Carbamidomethyl(C)@6; Dethiomethyl(M)@22; Carbamyl(R)@23	3
TTALLCSAAPDAGANTASTTNMR	UL19		Carbamidomethyl(C)@6; Methylthio(D)@11	3
TTALLCSAAPDAGANTASTTNMR	UL19		Carbamidomethyl(C)@6; Oxidation(M)@22	2
TTALLCSAAPDAGANTASTTNMR	UL19		Carbamidomethyl(C)@6; Oxidation(P)@10; Deamidated(N)@15; Oxidation(M)@22	3
TVNAMFHNGR	UL19			2	cleaved N-T@N-term
TYALMAGYFK	UL19			2	cleaved L-T@N-term
VAAPAGPAADMQQLFLNAWGQR	UL19			2	cleaved Y-V@N-term
VAAPAGPAADMQQLFLNAWGQR	UL19			3	cleaved Y-V@N-term
VAAPAGPAADMQQLFLNAWGQR	UL19			4	cleaved Y-V@N-term
VAAPAGPAADMQQLFLNAWGQR	UL19		Methyl(D)@10; Deamidated(Q)@12	3	cleaved Y-V@N-term
VAAPAGPAADMQQLFLNAWGQR	UL19		Oxidation(F)@15	3	cleaved Y-V@N-term
VAAPAGPAADMQQLFLNAWGQR	UL19		Oxidation(M)@11	3	cleaved Y-V@N-term
VAAPAGPAADMQQLFLNAWGQR	UL19		Oxidation(P)@7	3	cleaved Y-V@N-term
VEDTEADVPVTYGEMVLNGANLVTALVMGK	UL19		Carbamidomethyl(E)@14	3
VEDTEADVPVTYGEMVLNGANLVTALVMGK	UL19		Deamidated(N)@18	3
VEDTEADVPVTYGEMVLNGANLVTALVMGK	UL19		Methyl(E)@14	3
VEDTEADVPVTYGEMVLNGANLVTALVMGK	UL19		Oxidation(M)@15	3
VEDTEADVPVTYGEMVLNGANLVTALVMGK	UL19		Oxidation(M)@15; Oxidation(M)@28	3
VEDTEADVPVTYGEMVLNGANLVTALVMGK	UL19		Oxidation(M)@28	3
VLPLGLFNPVMER	UL19			2	cleaved F-V@N-term
VMVPAFSR	UL19			2	cleaved Y-V@N-term
VNFTLTQPR	UL19			2	cleaved G-V@N-term
VQFEVHQPLIAR	UL19		Deamidated(Q)@2; Deamidated(Q)@7	3
VQFEVHQPLIAR	UL19		Oxidation(H)@6	3
VSAGGHDPVYAAACN	UL19		Carbamidomethyl(C)@14	2	cleaved N-V@C-term
VSAGGHDPVYAAACNVATADFNR	UL19		Carbamidomethyl(C)@14	2
VSAGGHDPVYAAACNVATADFNR	UL19		Carbamidomethyl(C)@14; Deamidated(N)@15	4
VSAGGHDPVYAAACNVATADFNR	UL19		Carbamidomethyl(C)@14; Deamidated(N)@22	3
VSAGGHDPVYAAACNVATADFNR	UL19		Didehydro(Y)@10; Carbamidomethyl(C)@14; Deamidated(N)@15	3
VSAGGHDPVYAAACNVATADFNR	UL19		Oxidation(H)@6; Carbamidomethyl(C)@14	3
VSAGGHDPVYAAACNVATADFNR	UL19		Oxidation(P)@8; Carbamidomethyl(C)@14	2
VSAGGHDPVYAAACNVATADFNRNDGQLLHNTQAR	UL19		Carbamidomethyl(C)@14	4	missed R-N@23
VSAGGHDPVYAAACNVATADFNRNDGQLLHNTQAR	UL19		Carbamidomethyl(C)@14	5	missed R-N@23
VSAGGHDPVYAAACNVATADFNRNDGQLLHNTQAR	UL19		Carbamidomethyl(C)@14; Deamidated(N)@22	5	missed R-N@23
VVNGNLPLAL	UL19			2	cleaved L-C@C-term
VVNGNLPLALCPAAFR	UL19		Ammonia-loss(N)@3; Carbamidomethyl(C)@11	3
VVNGNLPLALCPAAFR	UL19		Ammonia-loss(N)@5; Carbamidomethyl(C)@11	2
VVNGNLPLALCPAAFR	UL19		Carbamidomethyl(C)@11; Deamidated(R)@16	3
VVNGNLPLALCPAAFR	UL19		Deamidated(N)@3; Deamidated(N)@5; Carbamidomethyl(C)@11	2
VVVDGPAMLTLQVLAH	UL19			2	cleaved H-N@C-term
VVVDGPAMLTLQVLAH	UL19			3	cleaved H-N@C-term
VVVDGPAMLTLQVLAH	UL19		Oxidation(M)@8	3	cleaved H-N@C-term
VVVDGPAMLTLQVLAHNMAER	UL19			2
VVVDGPAMLTLQVLAHNMAER	UL19			4
VVVDGPAMLTLQVLAHNMAER	UL19		Carbamidomethyl(H)@16	3
VVVDGPAMLTLQVLAHNMAER	UL19		Carbamidomethyl@N-term	3
VVVDGPAMLTLQVLAHNMAER	UL19		Carbamyl@N-term; Dethiomethyl(M)@8	3
VVVDGPAMLTLQVLAHNMAER	UL19		Deamidated(N)@17	3
VVVDGPAMLTLQVLAHNMAER	UL19		Deamidated(Q)@12	3
VVVDGPAMLTLQVLAHNMAER	UL19		Deamidated(Q)@12; Oxidation(M)@18	3
VVVDGPAMLTLQVLAHNMAER	UL19		Dehydrated(D)@4	3
VVVDGPAMLTLQVLAHNMAER	UL19		Dethiomethyl(M)@18; Carbamyl(R)@21	3
VVVDGPAMLTLQVLAHNMAER	UL19		Oxidation(D)@4; Oxidation(M)@18	3
VVVDGPAMLTLQVLAHNMAER	UL19		Oxidation(M)@8	3
VVVDGPAMLTLQVLAHNMAER	UL19		Oxidation(M)@8; Oxidation(M)@18	3
VYATLQNMVVPEIAPGEECPSD	UL19		Carbamidomethyl(C)@19	3	cleaved D-P@C-term
VYATLQNMVVPEIAPGEECPSDPVTD	UL19		Carbamidomethyl(C)@19	3	cleaved D-P@C-term
YAAAMVPTGSLLSTIEVASH	UL19			3	cleaved H-R@C-term
YAAAMVPTGSLLSTIEVASHR	UL19			2
YAAAMVPTGSLLSTIEVASHR	UL19			4
YAAAMVPTGSLLSTIEVASHR	UL19		Carbamidomethyl(H)@20	3
YAAAMVPTGSLLSTIEVASHR	UL19		Methyl(T)@8	3
YAAAMVPTGSLLSTIEVASHR	UL19		Oxidation(H)@20	3
YAAAMVPTGSLLSTIEVASHRR	UL19			4	missed R-R@21
AILNAPVAF	UL20			2	cleaved F-R@C-term
AFIGAALGLSPLQK	UL21			2
APRPIAGSGAGSGGAGAK	UL21			2
APRPIAGSGAGSGGAGAK	UL21			3
ASQPGEIAK	UL21			2	cleaved C-A@N-term
ATVSEFVQVK	UL21			2
AYFVCGGCVY	UL21		Carbamidomethyl(C)@5; Carbamidomethyl(C)@8	2	cleaved Y-S@C-term
AYFVCGGCVYSVGRPC	UL21		Carbamidomethyl(C)@5; Carbamidomethyl(C)@8; Carbamidomethyl(C)@16	2	cleaved C-A@C-term
AYFVCGGCVYSVGRPCASQPGEIAK	UL21		Carbamidomethyl(C)@5; Carbamidomethyl(C)@8; Carbamidomethyl(C)@16	3
DVPVGSDVQADSTALLR	UL21			2
DVVFYVTTDR	UL21			2
LAVYYYIIHR	UL21			3
LFGSAGAPR	UL21			2
LSPFPALVR	UL21			2
LTGVTSLVLAVGDVDR	UL21			2
PIAGSGAGSGGAGAK	UL21			2	cleaved R-P@N-term
QPLDAHNPR	UL21			2
QPLDAHNPR	UL21		Gln->pyro-Glu@N-term	2
RAPRPIAGSGAGSGGAGAK	UL21			3	missed R-A@1
RAPRPIAGSGAGSGGAGAK	UL21			4	missed R-A@1
SVGRPCASQPGEIAK	UL21		Carbamidomethyl(C)@6	3	cleaved Y-S@N-term
TDVVITGR	UL21			2
TSPGVLISGLR	UL21			2
VFALAQAHLPR	UL21			3	cleaved Y-V@N-term
VGPAGVSPAPPPNNTDSSSLVPGAQDSAPPGPTLR	UL21			3
VGPAGVSPAPPPNNTDSSSLVPGAQDSAPPGPTLR	UL21			4
AFIGAALGLSPLQK	UL21			3
AYFVCGGCVYSVGRPC	UL21		Carbamidomethyl(C)@5; Carbamidomethyl(C)@8; Carbamidomethyl(C)@16	3	cleaved C-A@C-term
DALAAGTTAEQLLMFDLLPPK	UL21			3
DVPVGSDVQADSTALLR	UL21			3
ELWWVFY	UL21			2	cleaved Y-A@C-term
HGLYVPRPDDPVLADAINGLVR	UL21			4
LPSSLEALVSGLFDGIPAPR	UL21			3
LTGVTSLVLAVGDVDR	UL21			3
PVLADAINGLVR	UL21			2	cleaved D-P@N-term
VGPAGVSPAPPPNNTDSSSLVPGAQDSAPPGPTLR	UL21		Oxidation(P)@12; Deamidated(N)@14	3
VVANYVR	UL21			2
ALFYASAVLR	UL22			2
CGGQSANVEPR	UL22		Carbamidomethyl(C)@1	2
CGGQSANVEPR	UL22		Carbamidomethyl(C)@1; Deamidated(Q)@4	2
CGGQSANVEPR	UL22		Carbamidomethyl(C)@1; Deamidated(Q)@4; Dehydrated(S)@5	2
DLGLVGAVF	UL22			2	cleaved F-M@C-term
DLGLVGAVFMR	UL22			2
DLGLVGAVFMR	UL22		Met->Aha(M)@10	2
DLGLVGAVFMR	UL22		Oxidation(M)@10	2
DPGQLLYIPK	UL22			2
DPGQLLYIPK	UL22		Deamidated(Q)@4	2
DTPPPRPPVGAR	UL22			3
FLTYLTATCEGSTR	UL22		Carbamidomethyl(C)@9	2	cleaved L-F@N-term
GDNVATASHPSGPR	UL22			2
GDNVATASHPSGPR	UL22			3
GLLYNPVASVLLR	UL22			2
GLLYNPVASVLLR	UL22			3
LAGVPSAVQR	UL22			2	cleaved F-L@N-term
LIDALYAEFLGGR	UL22			2	cleaved H-L@N-term
LQHLVAEILER	UL22			2
LQHLVAEILER	UL22			3
LQHLVAEILER	UL22		Formyl@N-term	2
LTGLLATSGF	UL22			2	cleaved F-A@C-term
LWLPNTPD	UL22			2	cleaved D-P@C-term
LWLPNTPDPQKPPR	UL22			3
LWLPNTPDPQKPPR	UL22			4
PADENPPGALPGPPGGPR	UL22			3	cleaved D-P@N-term
PEALTFPR	UL22			2	cleaved D-P@N-term
QPFLAGVPSAVQR	UL22			2
QPFLAGVPSAVQR	UL22			3
QPFLAGVPSAVQR	UL22		Gln->pyro-Glu@N-term	2
RPLFLTYLTATCEGSTR	UL22		Carbamidomethyl(C)@12	3
SAVPDPEALTFPR	UL22			2	cleaved F-S@N-term
SAVPDPEALTFPR	UL22			3	cleaved F-S@N-term
SETPVEVLAQQTHGLASTLTR	UL22			3
SETPVEVLAQQTHGLASTLTR	UL22			4
TLFWLPDHFSPC	UL22		Carbamidomethyl(C)@12	2	cleaved C-A@C-term
TLFWLPDHFSPCAASLR	UL22		Carbamidomethyl(C)@12	3
TSVPFFWR	UL22			2
VFVLGSLTR	UL22			2
VGDPADENPPGALPGPPGGPR	UL22			2
VGDPADENPPGALPGPPGGPR	UL22			3
VGGYPEEGTNYAQFLSR	UL22			2
VGGYPEEGTNYAQFLSR	UL22			3
VGGYPEEGTNYAQFLSR	UL22		Deamidated(N)@10	3
WAHYNALIR	UL22			2
AFVPEASHR	UL22			2
AWVTFSAVPDPEALTFPR	UL22			2
AWVTFSAVPDPEALTFPR	UL22			3
AYAEFFSGDAGAEQGPRPPLFWR	UL22			3
AYAEFFSGDAGAEQGPRPPLFWR	UL22			4
DALAQATRSETPVEVLAQQTHGLASTLTR	UL22			4	cleaved L-D@N-term; missed R-S@8
DLGLVGAVFMR	UL22		Dioxidation(M)@10	2
FDLDESVFILDALAQATR	UL22			3
GLLYNPVASVLLR	UL22		Oxidation(P)@6	2
GLLYNPVASVLLR	UL22		Pro->pyro-Glu(P)@6	2
LTATCEGSTR	UL22		Carbamidomethyl(C)@5	2	cleaved Y-L@N-term
LWLPNTPDPQKPPR	UL22			2
MDRMYWRDTNTGRLWLPNTPDPQKPPR	UL22			6	cleaved G-M@N-term; missed R-M@3; missed R-D@7; missed R-L@13
QPFLAGVPSAVQR	UL22		Gln->pyro-Glu@N-term; Deamidated(Q)@12	2
QVHDWTEQTDPWFLDGLGMDR	UL22		Gln->pyro-Glu@N-term	3	cleaved G-Q@N-term
RPLFLTY	UL22			2	cleaved Y-L@C-term
SETPVEVLAQQTHGLASTLTR	UL22		Deamidated(Q)@11	3
SETPVEVLAQQTHGLASTLTR	UL22		Oxidation(H)@13	3
SLLIASALCTSDVAAATNADLR	UL22		Carbamidomethyl(C)@9	3
TLFWLPDHFSPC	UL22		Carbamidomethyl(C)@12	3	cleaved C-A@C-term
TLFWLPDHFSPCAASLR	UL22		Carbamidomethyl(C)@12	2
VLTTPVVHR	UL22			2
WLPDHFSPCAASLR	UL22		Carbamidomethyl(C)@9	3	cleaved F-W@N-term
APELLAPNGDLYNVF	UL23			2	cleaved F-A@C-term
ASAFDQAAR	UL23			2	cleaved H-A@N-term
ASYPCHQHASAFDQAAR	UL23		Acetyl@N-term; Carbamidomethyl(C)@5	2	cleaved M-A@N-term
ASYPCHQHASAFDQAAR	UL23		Acetyl@N-term; Carbamidomethyl(C)@5	3	cleaved M-A@N-term
ASYPCHQHASAFDQAAR	UL23		Acetyl@N-term; Carbamidomethyl(C)@5; Deamidated(Q)@14	3	cleaved M-A@N-term
ASYPCHQHASAFDQAAR	UL23		Acetyl@N-term; Carbamidomethyl(C)@5; Deamidated(Q)@7	3	cleaved M-A@N-term
ASYPCHQHASAFDQAAR	UL23		Acetyl@N-term; Carbamidomethyl(C)@5; Oxidation(H)@6	2	cleaved M-A@N-term
ASYPCHQHASAFDQAAR	UL23		Acetyl@N-term; Carbamidomethyl(C)@5; Oxidation(H)@6	3	cleaved M-A@N-term
ASYPCHQHASAFDQAAR	UL23		Acetyl@N-term; Carbamidomethyl(C)@5; Oxidation(H)@8	2	cleaved M-A@N-term
ASYPCHQHASAFDQAAR	UL23		Acetyl@N-term; Carbamidomethyl(C)@5; Oxidation(H)@8	3	cleaved M-A@N-term
ASYPCHQHASAFDQAAR	UL23		Carbamidomethyl@N-term; Dehydrated(S)@2; Carbamidomethyl(C)@5; Deamidated(Q)@7	3	cleaved M-A@N-term
ASYPCHQHASAFDQAAR	UL23		Pro->pyro-Glu(P)@4; Carbamidomethyl(C)@5; Delta:H(2)C(2)(H)@6	3	cleaved M-A@N-term
AVTDAVLAPH	UL23			2	cleaved Y-A@N-term; cleaved H-I@C-term
AVTDAVLAPHIGGEAG	UL23			2	cleaved Y-A@N-term; cleaved G-S@C-term
AVTDAVLAPHIGGEAGSSHA	UL23			3	cleaved Y-A@N-term; cleaved A-P@C-term
AWALDVLAK	UL23			2	cleaved F-A@N-term
DDIVYVPEPM	UL23			2	cleaved M-T@C-term
EDWGQLSGTAVPPQGAEPQSNAGPR	UL23			3	cleaved R-P@C-term
EDWGQLSGTAVPPQGAEPQSNAGPRPH	UL23			3	cleaved H-I@C-term
GLLANTVR	UL23			2	cleaved Y-G@N-term
HPIAALLCYPAAR	UL23		Carbamidomethyl(C)@8	2
HPIAALLCYPAAR	UL23		Carbamidomethyl(C)@8	3
HQHASAFDQAAR	UL23			3	cleaved C-H@N-term
HVFILDYDQSPAGCR	UL23		Carbamidomethyl(C)@14	2	cleaved M-H@N-term
HVFILDYDQSPAGCR	UL23		Carbamidomethyl(C)@14	3	cleaved M-H@N-term
IGDTLFTLFR	UL23			2	cleaved H-I@N-term
IGGEAGSSHAPPPALTLIFDR	UL23			3	cleaved H-I@N-term
ILDYDQSPAGCR	UL23		Carbamidomethyl(C)@11	2	cleaved F-I@N-term
LDLAMLAAIR	UL23			2
LDLAMLAAIR	UL23		Met->Aha(M)@5	2
LDLAMLAAIR	UL23		Oxidation(M)@5	2
LRPMHVFILDYDQSPAGCR	UL23		Carbamidomethyl(C)@18	3
LRPMHVFILDYDQSPAGCR	UL23		Deamidated(Q)@13; Carbamidomethyl(C)@18	4
LRPMHVFILDYDQSPAGCR	UL23		Met->Aha(M)@4; Carbamidomethyl(C)@18	4
LRPMHVFILDYDQSPAGCR	UL23		Oxidation(M)@4; Carbamidomethyl(C)@18	3
LRPMHVFILDYDQSPAGCR	UL23		Oxidation(M)@4; Carbamidomethyl(C)@18	4
PHIGDTLFTLFR	UL23			2	cleaved R-P@N-term
PHIGDTLFTLFR	UL23			3	cleaved R-P@N-term
QQEATEVR	UL23			2
QQEATEVR	UL23		Gln->pyro-Glu@N-term	2
RQQEATEVR	UL23			2	missed R-Q@1
RQQEATEVR	UL23		Deamidated(Q)@3	2	missed R-Q@1
RVYGLLAN	UL23			2	cleaved N-T@C-term; missed R-V@1
RVYGLLANTVR	UL23			2	missed R-V@1
RVYGLLANTVR	UL23			3	missed R-V@1
TTTTQLLVALGSR	UL23			2
TTTTQLLVALGSR	UL23			3
TTTTQLLVALGSR	UL23		Deamidated(Q)@5	2
TTTTQLLVALGSR	UL23		Deamidated(R)@13	2
VALIPPTLPGTNIVLGALPEDR	UL23			3	cleaved F-V@N-term
VFILDYDQSPAGCR	UL23		Carbamidomethyl(C)@13	2	cleaved H-V@N-term
VYGLLANTVR	UL23			2
VYIDGPHGMGK	UL23			2
VYIDGPHGMGK	UL23		Oxidation(M)@9	2
VYIDGPHGMGK	UL23		Oxidation(P)@6	2
YLMGSMTPQAVLAF	UL23			2	cleaved F-V@C-term
YLQGGGSWR	UL23			2
AFVALIPPTLPGTNIVLGALPEDR	UL23			3	cleaved L-A@N-term
ASYPCHQHASAFDQAAR	UL23		Carbamyl@N-term; Carbamidomethyl(C)@5; Deamidated(Q)@14	3	cleaved M-A@N-term
AVTDAVLAPHIGGEAGSSHAPPPALTLIFDR	UL23			4	cleaved Y-A@N-term
DALLQLTSGMVQTH	UL23			2	cleaved H-V@C-term
DALLQLTSGMVQTHVTTPGSIPTICDLAR	UL23		Carbamidomethyl(C)@25	3
DALLQLTSGMVQTHVTTPGSIPTICDLAR	UL23		Carbamidomethyl(C)@25	4
EDWGQLSGTAVPPQGAEPQSNAGPRPH	UL23			4	cleaved H-I@C-term
HVFILDYDQSPAGCR	UL23		Deamidated(Q)@9; Carbamidomethyl(C)@14	3	cleaved M-H@N-term
IGDTLFTLF	UL23			2	cleaved H-I@N-term; cleaved F-R@C-term
IGDTLFTLFR	UL23		Dioxidation(F)@6	2	cleaved H-I@N-term
IGDTLFTLFR	UL23		Oxidation(F)@6	2	cleaved H-I@N-term
LDLAMLAAIR	UL23		Dioxidation(M)@5	2
LRPMHVFILDYDQSPAGCR	UL23		Carbamidomethyl(C)@18	4
DPPESAAR	UL24			2
IAALFCVPVATK	UL24		Carbamidomethyl(C)@6	2
IAALFCVPVATK	UL24		Carbamidomethyl(C)@6	3
ICGTLLTLLSGSLQGR	UL24		Carbamidomethyl(C)@2	3
IVYLCPVLVF	UL24		Carbamidomethyl(C)@5	2	cleaved F-V@C-term
IVYLCPVLVFVAQR	UL24		Carbamidomethyl(C)@5	2
IVYLCPVLVFVAQR	UL24		Carbamidomethyl(C)@5	3
LLQSLAPPGDK	UL24			2
MLQSLSTYTVPMEPR	UL24			2
MLQSLSTYTVPMEPR	UL24			3
QLPPADQTPASTEGGGVLK	UL24			2
QLPPADQTPASTEGGGVLK	UL24			3
QLPPADQTPASTEGGGVLK	UL24		Gln->pyro-Glu@N-term	2
QLPPADQTPASTEGGGVLKR	UL24			3	missed K-R@19
RPDCICVFEFANDK	UL24		Carbamidomethyl(C)@4; Carbamidomethyl(C)@6	3
SVFEATR	UL24			2
VSGNITAVVR	UL24			2
YISSGDTASK	UL24			2
YISSGDTASKR	UL24			2	missed K-R@10
ICGTLLTLLSGSLQGR	UL24		Carbamidomethyl(C)@2	2
LCPVLVFVAQR	UL24		Carbamidomethyl(C)@2	2	cleaved Y-L@N-term
QLPPADQTPASTEGGGVLKR	UL24		Gln->pyro-Glu@N-term	3	missed K-R@19
RQLPPADQTPASTEGGGVLK	UL24			3	cleaved A-R@N-term; missed R-Q@1
VTLICEVDLGPR	UL24		Carbamidomethyl(C)@5	2
AAAAFLSR	UL25			2
APVTFGDLLGR	UL25			2
ATANTITALGVIQR	UL25			2
CANYVLPLYR	UL25		Carbamidomethyl(C)@1; Ammonia-loss(N)@3	2	cleaved L-C@N-term
DASTHVNPDGVAHHDDINR	UL25			3
DASTHVNPDGVAHHDDINR	UL25			4
DASTHVNPDGVAHHDDINR	UL25			5
DFWMSPVFNLPR	UL25			2
DFWMSPVFNLPR	UL25			3
DFWMSPVFNLPR	UL25		Oxidation(M)@4	2
DFWMSPVFNLPR	UL25		Oxidation(M)@4	3
ETAAEQVVVLQAQR	UL25			2
ETAAEQVVVLQAQR	UL25			3
ETAAEQVVVLQAQR	UL25		Deamidated(Q)@11	2
ETAAEQVVVLQAQR	UL25		Deamidated(Q)@13	2
ETAAEQVVVLQAQR	UL25		Glu->pyro-Glu@N-term	2
FIVADSR	UL25			2
GASGSDSGAIK	UL25			2
GATGSSGVVFGTWYR	UL25			2
GATGSSGVVFGTWYR	UL25			3
GHNLFLWEDQTLLR	UL25			2
GHNLFLWEDQTLLR	UL25			3
IAGALEALETAAAAAEEADAAR	UL25			2
IAGALEALETAAAAAEEADAAR	UL25			3
LAAVIGTEGGRPQYR	UL25			3	cleaved C-L@N-term
LLANGNVYADR	UL25			2
LLANGNVYADR	UL25			3
LLANGNVYADR	UL25		Deamidated(N)@4	2
LLANGNVYADR	UL25		Deamidated(N)@4; Deamidated(N)@6	2
LQLGMLIPGAVPSEAIAR	UL25			2
LQLGMLIPGAVPSEAIAR	UL25			3
LQLGMLIPGAVPSEAIAR	UL25		Met->Aha(M)@5	2
LQLGMLIPGAVPSEAIAR	UL25		Oxidation(M)@5	2
LTALELINR	UL25			2
NFITPEFPR	UL25			2
NFITPEFPR	UL25		Deamidated(N)@1	2
NTHGAADDSDRAPVTFGDLLGR	UL25			3	missed R-A@11
NTHGAADDSDRAPVTFGDLLGR	UL25			4	missed R-A@11
RIGLGSNTK	UL25			2	cleaved A-R@N-term; missed R-I@1
SGDNNLEALCAN	UL25		Carbamidomethyl(C)@10	2	cleaved N-Y@C-term
TITALGVIQR	UL25			2	cleaved N-T@N-term
TITDFPLTTR	UL25			2
TQFAAGGGR	UL25			2
VVDMSSGAR	UL25			2
VVDMSSGAR	UL25		Oxidation(M)@4	2
YDTNLPVDLLH	UL25			2	cleaved H-M@C-term
YLACLAAVIGTEGGRPQYR	UL25		Carbamidomethyl(C)@4	3
YRDDKLPK	UL25			2	missed R-D@2; missed K-L@5
YVLPLYR	UL25			2	cleaved N-Y@N-term
ADPAVELTQLFPGLAAL	UL25			2	cleaved L-C@C-term
ATANTITALGVIQR	UL25			3
ETAAEQVVVLQAQR	UL25		Deamidated(Q)@11	3
ETAAEQVVVLQAQR	UL25		Deamidated(Q)@13	3
ETAAEQVVVLQAQR	UL25		Deamidated(Q)@6	2
GDEPAGGGDGGAPPSLAVAEMEVQIVR	UL25			3
GDEPAGGGDGGAPPSLAVAEMEVQIVR	UL25		Oxidation(M)@21	3
GDEPAGGGDGGAPPSLAVAEMEVQIVR	UL25		Oxidation(M)@21; Deamidated(Q)@24	3
IAGALEALETAAAAAEEAD	UL25			3	cleaved D-A@C-term
IAGALEALETAAAAAEEADAAR	UL25			4
IAGALEALETAAAAAEEADAAR	UL25		Cation:Na(E)@9	3
IGLGSNTKR	UL25			2	missed K-R@8
LFLWEDQTLLR	UL25			2	cleaved N-L@N-term
LQLGMLIPGAVPSEAIAR	UL25		Oxidation(M)@5	3
PYCPFDALDVWEHR	UL25		Carbamidomethyl(C)@3	3	cleaved D-P@N-term
RFIVADSR	UL25			2	missed R-F@1
RTAAAAALENAAMQAAELPVDIER	UL25			3	cleaved Q-R@N-term; missed R-T@1
SGDNNLEALCANYVLPLYR	UL25		Carbamidomethyl(C)@10	2
SGDNNLEALCANYVLPLYR	UL25		Carbamidomethyl(C)@10	3
TAAAAALENAAMQAAELPVDIER	UL25			2
TAAAAALENAAMQAAELPVDIER	UL25			3
TAAAAALENAAMQAAELPVDIER	UL25			4
TAAAAALENAAMQAAELPVDIER	UL25		Carbamidomethyl(E)@8	4
TAAAAALENAAMQAAELPVDIER	UL25		Cation:Na(E)@8	3
TAAAAALENAAMQAAELPVDIER	UL25		Deamidated(N)@9; Oxidation(M)@12	3
TAAAAALENAAMQAAELPVDIER	UL25		Deamidated(Q)@13	3
TAAAAALENAAMQAAELPVDIER	UL25		Methyl(E)@8	3
TAAAAALENAAMQAAELPVDIER	UL25		Oxidation(M)@12	3
TAAAAALENAAMQAAELPVDIER	UL25		Oxidation(M)@12	4
TAAAAALENAAMQAAELPVDIER	UL25		Oxidation(M)@12; Deamidated(Q)@13	3
TAAAAALENAAMQAAELPVDIERR	UL25			3	missed R-R@23
TAAAAALENAAMQAAELPVDIERR	UL25			4	missed R-R@23
TAAAAALENAAMQAAELPVDIERR	UL25		Oxidation(M)@12	4	missed R-R@23
TFMTALVLSLQSCGR	UL25		Carbamidomethyl(C)@13	2
TFMTALVLSLQSCGR	UL25		Carbamidomethyl(C)@13	3
YDTNLPVDLLHMVY	UL25			2	cleaved Y-A@C-term
YDTNLPVDLLHMVYAGR	UL25			3
YDTNLPVDLLHMVYAGR	UL25		Oxidation(M)@12	3
AADLFVSQM	UL26			2	cleaved M-M@C-term
AADLFVSQMM	UL26			2	cleaved M-G@C-term
AADLFVSQMMGA	UL26			2	cleaved A-R@C-term
AADLFVSQMMGA	UL26		Deamidated(Q)@8	2	cleaved A-R@C-term
AADLFVSQMMGA	UL26		Oxidation(M)@10	2	cleaved A-R@C-term
AADLFVSQMMGA	UL26		Oxidation(M)@9	2	cleaved A-R@C-term
AADLFVSQMMGA	UL26		Oxidation(M)@9; Oxidation(M)@10	2	cleaved A-R@C-term
AADLFVSQMMGAR	UL26			2
AADLFVSQMMGAR	UL26			3
AADLFVSQMMGAR	UL26		Carbamyl(M)@10	2
AADLFVSQMMGAR	UL26		Deamidated(Q)@8	2
AADLFVSQMMGAR	UL26		Deamidated(Q)@8	3
AADLFVSQMMGAR	UL26		Deamidated(Q)@8; Oxidation(M)@10	2
AADLFVSQMMGAR	UL26		Deamidated(Q)@8; Oxidation(M)@9; Oxidation(M)@10	3
AADLFVSQMMGAR	UL26		Formyl@N-term	2
AADLFVSQMMGAR	UL26		Met->Hcy(M)@9; Oxidation(M)@10; Oxidation(R)@13	2
AADLFVSQMMGAR	UL26		Oxidation(M)@10	2
AADLFVSQMMGAR	UL26		Oxidation(M)@10	3
AADLFVSQMMGAR	UL26		Oxidation(M)@9	2
AADLFVSQMMGAR	UL26		Oxidation(M)@9	3
AADLFVSQMMGAR	UL26		Oxidation(M)@9; Arg-loss@C-term	2
AADLFVSQMMGAR	UL26		Oxidation(M)@9; Oxidation(M)@10	2
AADLFVSQMMGAR	UL26		Oxidation(M)@9; Oxidation(M)@10	3
AAPQPQPH	UL26			2	cleaved H-A@N-term; cleaved H-S@C-term
AAPQPQPHSAFGFPAAAGAVAY	UL26			3	cleaved H-A@N-term; cleaved Y-G@C-term
AAPQPQPHSAFGFPAAAGAVAYGPH	UL26			3	cleaved H-A@N-term; cleaved H-G@C-term
ACPPGPPPPPCPSTQTR	UL26		Carbamidomethyl(C)@2; Carbamidomethyl(C)@11	3	cleaved A-A@N-term
ADYPYYPGEAR	UL26			2	cleaved D-A@N-term
AGGQTAAGDPGVR	UL26			2	cleaved Q-A@N-term
ALVGAIAADR	UL26			2	cleaved A-A@N-term
APLPTEPAF	UL26			2	cleaved F-P@C-term
APLPTEPAFPPAATG	UL26			2	cleaved G-S@C-term
APLPTEPAFPPAATGSQ	UL26			2	cleaved Q-P@C-term
APLPTEPAFPPAATGSQPEASNAEAGALVNA	UL26			3	cleaved A-S@C-term
APTPPYAPAACPPGPPPPPCPSTQTR	UL26		Carbamidomethyl(C)@11; Carbamidomethyl(C)@20	3	cleaved H-A@N-term
ASSAAHVDVDTAR	UL26			2	cleaved N-A@N-term
ASSAAHVDVDTAR	UL26			3	cleaved N-A@N-term
EAQIAALVGAIAADR	UL26			2	cleaved L-E@N-term
EAQIAALVGAIAADR	UL26			3	cleaved L-E@N-term
EAQIAALVGAIAADR	UL26		Glu->pyro-Glu@N-term	2	cleaved L-E@N-term
EPDADYPYYPGEAR	UL26			2	cleaved D-E@N-term
GGQTAAGDPGVR	UL26			2	cleaved A-G@N-term
GMYTPVAH	UL26			2	cleaved Y-G@N-term; cleaved H-Y@C-term
GQTAAGDPGVR	UL26			2	cleaved G-G@N-term
HVDVDTAR	UL26			2	cleaved A-H@N-term
IAALVGAIAADR	UL26			2	cleaved Q-I@N-term
LVGAIAADR	UL26			2	cleaved A-L@N-term
MGAVTSLQQELAH	UL26			2	cleaved L-M@N-term; cleaved H-M@C-term
MGAVTSLQQELAHMR	UL26			2	cleaved L-M@N-term
MGAVTSLQQELAHMR	UL26			3	cleaved L-M@N-term
MGAVTSLQQELAHMR	UL26		Oxidation(M)@1	3	cleaved L-M@N-term
[truncated: 42,895 more rows]
