# Supplementary material for: Identification of a herpes simplex virus 1 gene encoding neurovirulence factor by chemical proteomics
Source: Nat Commun. 2020 Sep 29;11:4894. doi: 10.1038/s41467-020-18718-9 (PMC7524712; doi:10.1038/s41467-020-18718-9)
Supplement: Supplementary file 6 — Supplementary Software 1 [file 41467_2020_18718_MOESM6_ESM.zip]

Archive with 6 entries (5 files):
- SourceCode/.Rhistory
- SourceCode/make_blast_db.sh
- SourceCode/merge.R
- SourceCode/README
- SourceCode/make_blast.sh
- SourceCode/
