# Supplementary material for: Identification of a herpes simplex virus 1 gene encoding neurovirulence factor by chemical proteomics
Source: Nat Commun. 2020 Sep 29;11:4894. doi: 10.1038/s41467-020-18718-9 (PMC7524712; doi:10.1038/s41467-020-18718-9)
Supplement: Supplementary file 6 — Supplementary Software 1 [file 41467_2020_18718_MOESM6_ESM.zip › SourceCode/make_blast_db.sh]

#!/bin/sh
#$ -S /bin/sh

makeblastdb -in ./database/data_1.fasta -dbtype nucl -hash_index
makeblastdb -in ./database/data_2.fasta -dbtype nucl -hash_index
makeblastdb -in ./database/data_3.fasta -dbtype nucl -hash_index
makeblastdb -in ./database/data_4.fasta -dbtype nucl -hash_index
makeblastdb -in ./database/data_5.fasta -dbtype nucl -hash_index
makeblastdb -in ./database/data_6.fasta -dbtype nucl -hash_index
makeblastdb -in ./database/data_7.fasta -dbtype nucl -hash_index
makeblastdb -in ./database/data_8.fasta -dbtype nucl -hash_index
makeblastdb -in ./database/data_9.fasta -dbtype nucl -hash_index
makeblastdb -in ./database/data_10.fasta -dbtype nucl -hash_index
makeblastdb -in ./database/data_11.fasta -dbtype nucl -hash_index
makeblastdb -in ./database/data_12.fasta -dbtype nucl -hash_index
makeblastdb -in ./database/data_13.fasta -dbtype nucl -hash_index
makeblastdb -in ./database/data_14.fasta -dbtype nucl -hash_index
makeblastdb -in ./database/data_15.fasta -dbtype nucl -hash_index
makeblastdb -in ./database/data_16.fasta -dbtype nucl -hash_index
makeblastdb -in ./database/data_17.fasta -dbtype nucl -hash_index
makeblastdb -in ./database/data_18.fasta -dbtype nucl -hash_index
makeblastdb -in ./database/data_19.fasta -dbtype nucl -hash_index
makeblastdb -in ./database/data_20.fasta -dbtype nucl -hash_index
makeblastdb -in ./database/data_21.fasta -dbtype nucl -hash_index
makeblastdb -in ./database/data_22.fasta -dbtype nucl -hash_index
makeblastdb -in ./database/data_23.fasta -dbtype nucl -hash_index
makeblastdb -in ./database/data_24.fasta -dbtype nucl -hash_index
makeblastdb -in ./database/data_25.fasta -dbtype nucl -hash_index
makeblastdb -in ./database/data_26.fasta -dbtype nucl -hash_index
makeblastdb -in ./database/data_27.fasta -dbtype nucl -hash_index
makeblastdb -in ./database/data_28.fasta -dbtype nucl -hash_index
makeblastdb -in ./database/data_29.fasta -dbtype nucl -hash_index
makeblastdb -in ./database/data_30.fasta -dbtype nucl -hash_index
makeblastdb -in ./database/data_31.fasta -dbtype nucl -hash_index
makeblastdb -in ./database/data_32.fasta -dbtype nucl -hash_index
makeblastdb -in ./database/data_33.fasta -dbtype nucl -hash_index
makeblastdb -in ./database/data_34.fasta -dbtype nucl -hash_index
makeblastdb -in ./database/data_35.fasta -dbtype nucl -hash_index
makeblastdb -in ./database/data_36.fasta -dbtype nucl -hash_index
makeblastdb -in ./database/data_37.fasta -dbtype nucl -hash_index
makeblastdb -in ./database/data_38.fasta -dbtype nucl -hash_index
makeblastdb -in ./database/data_39.fasta -dbtype nucl -hash_index
makeblastdb -in ./database/data_40.fasta -dbtype nucl -hash_index
makeblastdb -in ./database/data_41.fasta -dbtype nucl -hash_index
makeblastdb -in ./database/data_42.fasta -dbtype nucl -hash_index
makeblastdb -in ./database/data_43.fasta -dbtype nucl -hash_index
makeblastdb -in ./database/data_44.fasta -dbtype nucl -hash_index
makeblastdb -in ./database/data_45.fasta -dbtype nucl -hash_index
makeblastdb -in ./database/data_46.fasta -dbtype nucl -hash_index
makeblastdb -in ./database/data_47.fasta -dbtype nucl -hash_index
makeblastdb -in ./database/data_48.fasta -dbtype nucl -hash_index
makeblastdb -in ./database/data_49.fasta -dbtype nucl -hash_index
makeblastdb -in ./database/data_50.fasta -dbtype nucl -hash_index
makeblastdb -in ./database/data_51.fasta -dbtype nucl -hash_index
makeblastdb -in ./database/data_52.fasta -dbtype nucl -hash_index
makeblastdb -in ./database/data_53.fasta -dbtype nucl -hash_index
makeblastdb -in ./database/data_54.fasta -dbtype nucl -hash_index
makeblastdb -in ./database/data_55.fasta -dbtype nucl -hash_index
makeblastdb -in ./database/data_56.fasta -dbtype nucl -hash_index
makeblastdb -in ./database/data_57.fasta -dbtype nucl -hash_index
makeblastdb -in ./database/data_58.fasta -dbtype nucl -hash_index
makeblastdb -in ./database/data_59.fasta -dbtype nucl -hash_index
makeblastdb -in ./database/data_60.fasta -dbtype nucl -hash_index
makeblastdb -in ./database/data_61.fasta -dbtype nucl -hash_index
makeblastdb -in ./database/data_62.fasta -dbtype nucl -hash_index
makeblastdb -in ./database/data_63.fasta -dbtype nucl -hash_index
makeblastdb -in ./database/data_64.fasta -dbtype nucl -hash_index
makeblastdb -in ./database/data_65.fasta -dbtype nucl -hash_index
makeblastdb -in ./database/data_66.fasta -dbtype nucl -hash_index
makeblastdb -in ./database/data_67.fasta -dbtype nucl -hash_index
makeblastdb -in ./database/data_68.fasta -dbtype nucl -hash_index
makeblastdb -in ./database/data_69.fasta -dbtype nucl -hash_index
makeblastdb -in ./database/data_70.fasta -dbtype nucl -hash_index
makeblastdb -in ./database/data_71.fasta -dbtype nucl -hash_index
makeblastdb -in ./database/data_72.fasta -dbtype nucl -hash_index
makeblastdb -in ./database/data_73.fasta -dbtype nucl -hash_index
makeblastdb -in ./database/data_74.fasta -dbtype nucl -hash_index
makeblastdb -in ./database/data_75.fasta -dbtype nucl -hash_index
makeblastdb -in ./database/data_76.fasta -dbtype nucl -hash_index
makeblastdb -in ./database/data_77.fasta -dbtype nucl -hash_index
makeblastdb -in ./database/data_78.fasta -dbtype nucl -hash_index
makeblastdb -in ./database/data_79.fasta -dbtype nucl -hash_index
makeblastdb -in ./database/data_80.fasta -dbtype nucl -hash_index
