# Supplementary material for: Identification of a herpes simplex virus 1 gene encoding neurovirulence factor by chemical proteomics
Source: Nat Commun. 2020 Sep 29;11:4894. doi: 10.1038/s41467-020-18718-9 (PMC7524712; doi:10.1038/s41467-020-18718-9)
Supplement: Supplementary file 6 — Supplementary Software 1 [file 41467_2020_18718_MOESM6_ESM.zip › SourceCode/merge.R]

# Copyright (C) 2020 Shuichi Kawano, Graduate School of Informatics and Engineering, The University of Electro-Communications, Japan.
# skawano@ai.lab.uec.ac.jp, https://sites.google.com/site/shuichikawanoen/

# loading package
library(Biostrings)

Stock <- 0
end.point <- end.length <- stock.length <- NULL

for(itr in 1:80)
{
  senten1 <- paste("./database/data_", itr,".fasta", sep="") # information about sequences
  senten2 <- paste("./result/result_", itr,".txt", sep="") # information about BLAST search
  # START loading data
  Data <- scan(senten1, skip=1, what="character")
  data <- strsplit(Data, "")
  Data_posi <- read.table(senten2)
  data_posi <- Data_posi[ ,c(9,10)]
  # END loading data
  
  stock <- 0
  for(i in 1:nrow(data_posi))
  {
  	if( data_posi[i,1] < data_posi[i,2] )
  	{
  	  # the search result by blast is forward
  		Seq <- data[[1]][ (data_posi[i,1]):(data_posi[i,2]) ] # extracting the sequence
  		seq <- DNAString(paste(Seq, collapse="")) # type conversion
  		transeq <- as.matrix(translate(seq)) # amino acid conversion
  		if( ( sum("M"==transeq) >= 1 ) && ( sum("*"==transeq) >= 1 ) ){
  		  start <- which("M"==transeq)[1]
  		  end <- which("*"==transeq)[1]
  		  end.length[itr] <- length(which("*"==transeq))
  		  end.point[itr] <- which("*"==transeq)
  		  if( start < end ) stock <- stock + 1 # update the variable "stock" if there are both methionine and a stop codon
  		  }
  	}else{
  	  # the search result by blast is reverse
  	  Seq <- data[[1]][ (data_posi[i,2]):(data_posi[i,1]) ] # extracting the sequence
  		Seq <- rev(Seq) # reverse the sequence
  		seq <- DNAString(paste(Seq, collapse="")) # type conversion
  		seq <- complement(seq) # output the complementary
  		transeq <- as.matrix(translate(seq)) # amino acid conversion
  		if( ( sum("M"==transeq) >= 1 ) && ( sum("*"==transeq) >= 1 ) ){
  		  start <- which("M"==transeq)[1]
  		  end <- which("*"==transeq)[1]
  		  end.length[itr] <- length(which("*"==transeq))
  		  end.point[itr] <- which("*"==transeq)
  		  if( start < end ) stock <- stock + 1 # update the variable "stock" if there are both methionine and a stop codon
  		}
  	}
  	stock.length <- c(stock.length, length(transeq)) # stock the length of the extracted amino acid
  }
  if( stock != 0 ) Stock <- Stock + 1
}
Stock/80 # preservation rate
stock.length # a list of the lengths of the extracted amino acid
