# Supplementary material for: Identification of a herpes simplex virus 1 gene encoding neurovirulence factor by chemical proteomics
Source: Nat Commun. 2020 Sep 29;11:4894. doi: 10.1038/s41467-020-18718-9 (PMC7524712; doi:10.1038/s41467-020-18718-9)
Supplement: Supplementary file 6 — Supplementary Software 1 [file 41467_2020_18718_MOESM6_ESM.zip › SourceCode/README]

This is a set of source codes to search conservation of the HSV-1 CDSs identified in HSV-1 strains.

The procedure for searching is given as follows. 
1. Add a term ">canseq" into the first line in each sequence of the CDSs of 80 HSV-1 strains. Rename the files as "data_1.fasta", "data_2.fasta", ..., "data_80.fasta". Put the fasta files in the folder "database".
2. Run the shell script "make_blast_db.sh". 
3. Name the predicted peptide sequence of the CDSs identified in this paper as "query.fasta". 
4. Run the shell script "make_blast.sh". 
5. Run the R script "merge.R". 
