# Supplementary material for: Identification of a herpes simplex virus 1 gene encoding neurovirulence factor by chemical proteomics
Source: Nat Commun. 2020 Sep 29;11:4894. doi: 10.1038/s41467-020-18718-9 (PMC7524712; doi:10.1038/s41467-020-18718-9)
Supplement: Supplementary file 6 — Supplementary Software 1 [file 41467_2020_18718_MOESM6_ESM.zip › SourceCode/make_blast.sh]

#!/bin/sh
#$ -S /bin/sh

blastn -query ./query.fasta -db ./database/data_1.fasta -out ./result/result_1.txt -outfmt 6 -evalue 1e-5
blastn -query ./query.fasta -db ./database/data_2.fasta -out ./result/result_2.txt -outfmt 6 -evalue 1e-5
blastn -query ./query.fasta -db ./database/data_3.fasta -out ./result/result_3.txt -outfmt 6 -evalue 1e-5
blastn -query ./query.fasta -db ./database/data_4.fasta -out ./result/result_4.txt -outfmt 6 -evalue 1e-5
blastn -query ./query.fasta -db ./database/data_5.fasta -out ./result/result_5.txt -outfmt 6 -evalue 1e-5
blastn -query ./query.fasta -db ./database/data_6.fasta -out ./result/result_6.txt -outfmt 6 -evalue 1e-5
blastn -query ./query.fasta -db ./database/data_7.fasta -out ./result/result_7.txt -outfmt 6 -evalue 1e-5
blastn -query ./query.fasta -db ./database/data_8.fasta -out ./result/result_8.txt -outfmt 6 -evalue 1e-5
blastn -query ./query.fasta -db ./database/data_9.fasta -out ./result/result_9.txt -outfmt 6 -evalue 1e-5
blastn -query ./query.fasta -db ./database/data_10.fasta -out ./result/result_10.txt -outfmt 6 -evalue 1e-5
blastn -query ./query.fasta -db ./database/data_11.fasta -out ./result/result_11.txt -outfmt 6 -evalue 1e-5
blastn -query ./query.fasta -db ./database/data_12.fasta -out ./result/result_12.txt -outfmt 6 -evalue 1e-5
blastn -query ./query.fasta -db ./database/data_13.fasta -out ./result/result_13.txt -outfmt 6 -evalue 1e-5
blastn -query ./query.fasta -db ./database/data_14.fasta -out ./result/result_14.txt -outfmt 6 -evalue 1e-5
blastn -query ./query.fasta -db ./database/data_15.fasta -out ./result/result_15.txt -outfmt 6 -evalue 1e-5
blastn -query ./query.fasta -db ./database/data_16.fasta -out ./result/result_16.txt -outfmt 6 -evalue 1e-5
blastn -query ./query.fasta -db ./database/data_17.fasta -out ./result/result_17.txt -outfmt 6 -evalue 1e-5
blastn -query ./query.fasta -db ./database/data_18.fasta -out ./result/result_18.txt -outfmt 6 -evalue 1e-5
blastn -query ./query.fasta -db ./database/data_19.fasta -out ./result/result_19.txt -outfmt 6 -evalue 1e-5
blastn -query ./query.fasta -db ./database/data_20.fasta -out ./result/result_20.txt -outfmt 6 -evalue 1e-5
blastn -query ./query.fasta -db ./database/data_21.fasta -out ./result/result_21.txt -outfmt 6 -evalue 1e-5
blastn -query ./query.fasta -db ./database/data_22.fasta -out ./result/result_22.txt -outfmt 6 -evalue 1e-5
blastn -query ./query.fasta -db ./database/data_23.fasta -out ./result/result_23.txt -outfmt 6 -evalue 1e-5
blastn -query ./query.fasta -db ./database/data_24.fasta -out ./result/result_24.txt -outfmt 6 -evalue 1e-5
blastn -query ./query.fasta -db ./database/data_25.fasta -out ./result/result_25.txt -outfmt 6 -evalue 1e-5
blastn -query ./query.fasta -db ./database/data_26.fasta -out ./result/result_26.txt -outfmt 6 -evalue 1e-5
blastn -query ./query.fasta -db ./database/data_27.fasta -out ./result/result_27.txt -outfmt 6 -evalue 1e-5
blastn -query ./query.fasta -db ./database/data_28.fasta -out ./result/result_28.txt -outfmt 6 -evalue 1e-5
blastn -query ./query.fasta -db ./database/data_29.fasta -out ./result/result_29.txt -outfmt 6 -evalue 1e-5
blastn -query ./query.fasta -db ./database/data_30.fasta -out ./result/result_30.txt -outfmt 6 -evalue 1e-5
blastn -query ./query.fasta -db ./database/data_31.fasta -out ./result/result_31.txt -outfmt 6 -evalue 1e-5
blastn -query ./query.fasta -db ./database/data_32.fasta -out ./result/result_32.txt -outfmt 6 -evalue 1e-5
blastn -query ./query.fasta -db ./database/data_33.fasta -out ./result/result_33.txt -outfmt 6 -evalue 1e-5
blastn -query ./query.fasta -db ./database/data_34.fasta -out ./result/result_34.txt -outfmt 6 -evalue 1e-5
blastn -query ./query.fasta -db ./database/data_35.fasta -out ./result/result_35.txt -outfmt 6 -evalue 1e-5
blastn -query ./query.fasta -db ./database/data_36.fasta -out ./result/result_36.txt -outfmt 6 -evalue 1e-5
blastn -query ./query.fasta -db ./database/data_37.fasta -out ./result/result_37.txt -outfmt 6 -evalue 1e-5
blastn -query ./query.fasta -db ./database/data_38.fasta -out ./result/result_38.txt -outfmt 6 -evalue 1e-5
blastn -query ./query.fasta -db ./database/data_39.fasta -out ./result/result_39.txt -outfmt 6 -evalue 1e-5
blastn -query ./query.fasta -db ./database/data_40.fasta -out ./result/result_40.txt -outfmt 6 -evalue 1e-5
blastn -query ./query.fasta -db ./database/data_41.fasta -out ./result/result_41.txt -outfmt 6 -evalue 1e-5
blastn -query ./query.fasta -db ./database/data_42.fasta -out ./result/result_42.txt -outfmt 6 -evalue 1e-5
blastn -query ./query.fasta -db ./database/data_43.fasta -out ./result/result_43.txt -outfmt 6 -evalue 1e-5
blastn -query ./query.fasta -db ./database/data_44.fasta -out ./result/result_44.txt -outfmt 6 -evalue 1e-5
blastn -query ./query.fasta -db ./database/data_45.fasta -out ./result/result_45.txt -outfmt 6 -evalue 1e-5
blastn -query ./query.fasta -db ./database/data_46.fasta -out ./result/result_46.txt -outfmt 6 -evalue 1e-5
blastn -query ./query.fasta -db ./database/data_47.fasta -out ./result/result_47.txt -outfmt 6 -evalue 1e-5
blastn -query ./query.fasta -db ./database/data_48.fasta -out ./result/result_48.txt -outfmt 6 -evalue 1e-5
blastn -query ./query.fasta -db ./database/data_49.fasta -out ./result/result_49.txt -outfmt 6 -evalue 1e-5
blastn -query ./query.fasta -db ./database/data_50.fasta -out ./result/result_50.txt -outfmt 6 -evalue 1e-5
blastn -query ./query.fasta -db ./database/data_51.fasta -out ./result/result_51.txt -outfmt 6 -evalue 1e-5
blastn -query ./query.fasta -db ./database/data_52.fasta -out ./result/result_52.txt -outfmt 6 -evalue 1e-5
blastn -query ./query.fasta -db ./database/data_53.fasta -out ./result/result_53.txt -outfmt 6 -evalue 1e-5
blastn -query ./query.fasta -db ./database/data_54.fasta -out ./result/result_54.txt -outfmt 6 -evalue 1e-5
blastn -query ./query.fasta -db ./database/data_55.fasta -out ./result/result_55.txt -outfmt 6 -evalue 1e-5
blastn -query ./query.fasta -db ./database/data_56.fasta -out ./result/result_56.txt -outfmt 6 -evalue 1e-5
blastn -query ./query.fasta -db ./database/data_57.fasta -out ./result/result_57.txt -outfmt 6 -evalue 1e-5
blastn -query ./query.fasta -db ./database/data_58.fasta -out ./result/result_58.txt -outfmt 6 -evalue 1e-5
blastn -query ./query.fasta -db ./database/data_59.fasta -out ./result/result_59.txt -outfmt 6 -evalue 1e-5
blastn -query ./query.fasta -db ./database/data_60.fasta -out ./result/result_60.txt -outfmt 6 -evalue 1e-5
blastn -query ./query.fasta -db ./database/data_61.fasta -out ./result/result_61.txt -outfmt 6 -evalue 1e-5
blastn -query ./query.fasta -db ./database/data_62.fasta -out ./result/result_62.txt -outfmt 6 -evalue 1e-5
blastn -query ./query.fasta -db ./database/data_63.fasta -out ./result/result_63.txt -outfmt 6 -evalue 1e-5
blastn -query ./query.fasta -db ./database/data_64.fasta -out ./result/result_64.txt -outfmt 6 -evalue 1e-5
blastn -query ./query.fasta -db ./database/data_65.fasta -out ./result/result_65.txt -outfmt 6 -evalue 1e-5
blastn -query ./query.fasta -db ./database/data_66.fasta -out ./result/result_66.txt -outfmt 6 -evalue 1e-5
blastn -query ./query.fasta -db ./database/data_67.fasta -out ./result/result_67.txt -outfmt 6 -evalue 1e-5
blastn -query ./query.fasta -db ./database/data_68.fasta -out ./result/result_68.txt -outfmt 6 -evalue 1e-5
blastn -query ./query.fasta -db ./database/data_69.fasta -out ./result/result_69.txt -outfmt 6 -evalue 1e-5
blastn -query ./query.fasta -db ./database/data_70.fasta -out ./result/result_70.txt -outfmt 6 -evalue 1e-5
blastn -query ./query.fasta -db ./database/data_71.fasta -out ./result/result_71.txt -outfmt 6 -evalue 1e-5
blastn -query ./query.fasta -db ./database/data_72.fasta -out ./result/result_72.txt -outfmt 6 -evalue 1e-5
blastn -query ./query.fasta -db ./database/data_73.fasta -out ./result/result_73.txt -outfmt 6 -evalue 1e-5
blastn -query ./query.fasta -db ./database/data_74.fasta -out ./result/result_74.txt -outfmt 6 -evalue 1e-5
blastn -query ./query.fasta -db ./database/data_75.fasta -out ./result/result_75.txt -outfmt 6 -evalue 1e-5
blastn -query ./query.fasta -db ./database/data_76.fasta -out ./result/result_76.txt -outfmt 6 -evalue 1e-5
blastn -query ./query.fasta -db ./database/data_77.fasta -out ./result/result_77.txt -outfmt 6 -evalue 1e-5
blastn -query ./query.fasta -db ./database/data_78.fasta -out ./result/result_78.txt -outfmt 6 -evalue 1e-5
blastn -query ./query.fasta -db ./database/data_79.fasta -out ./result/result_79.txt -outfmt 6 -evalue 1e-5
blastn -query ./query.fasta -db ./database/data_80.fasta -out ./result/result_80.txt -outfmt 6 -evalue 1e-5
