# Supplementary material for: Identification of a herpes simplex virus 1 gene encoding neurovirulence factor by chemical proteomics
Source: Nat Commun. 2020 Sep 29;11:4894. doi: 10.1038/s41467-020-18718-9 (PMC7524712; doi:10.1038/s41467-020-18718-9)
Supplement: Supplementary file 7 — Source Data [file 41467_2020_18718_MOESM7_ESM.xlsx]

## Sheet: Figure 1b
Figure 1b		4 h.p.i.	12 h.p.i.
		0.321562	0.78171
		0.38234	0.805481
		0.375026	0.889291
		0.420455	0.933759

## Sheet: Figure 1c
Figure 1c		Known	Unidentified
		37521	1079

## Sheet: Figure 3a
Figure 3a		HSV-1(F)	iUL49ΔM	iUL49ΔM-rep
		6500000	9000000	6750000
		10500000	9750000	10000000
		8750000	8250000	12750000
		8000000	9250000	8250000

## Sheet: Figure 3b
Figure 3b		HSV-1(F)	VP22ΔM	VP22ΔM-rep
		5750000	675000	5500000
		6250000	700000	5750000
		10000000	1375000	7500000
		7500000	925000	8000000

## Sheet: Figure 3c
Figure 3c		HSV-1(F)	ΔVP22/ΔiUL49	ΔVP22/ΔiUL49-rep	VP22ΔM
		6750000	900000	8000000	1175000
		8000000	750000	7000000	1125000
		12250000	1300000	10250000	1250000
		7750000	1250000	8500000	2500000

## Sheet: Figure 3d
Figure 3d		HSV-1(F)	iUL49ΔM	iUL49ΔM-rep
		6750000	3250000	8500000
		15000000	20500000	20250000
		4000000	4750000	4750000
		10500000	10250000	8250000

## Sheet: Figure 3e
Figure 3e		HSV-1(F)	VP22ΔM	VP22ΔM-rep
		11250000	6250000	12500000
		11250000	6250000	12500000
		5750000	3750000	5250000
		10500000	2000000	8750000
		12250000	1700000	7500000

## Sheet: Figure 3f
Figure 3f		HSV-1(F)	ΔVP22/ΔiUL49	ΔVP22/ΔiUL49-rep.	VP22ΔM
		12500000	2500000	7750000	2000000
		8500000	2500000	10000000	3250000
		5000000	3500000	5500000	3250000
		10000000	2500000	9000000	2000000
		8250000	2750000	13000000	2250000

## Sheet: Figure 3g
Figure 3g		HSV-1(F)	iUL49ΔM	iUL49ΔM-rep	VP22ΔM	VP22ΔM-rep	ΔVP22/ΔiUL49	ΔVP22/ΔiUL49-rep
		375.05	594.95	596.81	313.91	340.79	263.87	273.59
		400.37	581.16	537.65	305.9	453.47	290.56	466.73
		511.89	543.67	409.75	213.01	387.41	296.5	465.5
		602.11	374.17	391.39	238.34	616.6	202.67	567.06
		477.18	514.05	456.9	434.11	474.27	137.31	348.75
		387.16	543.67	522.26	372.61	416.07	346.6	646.62
		571.96	544.09	495.87	192.99	443.45	382.41	664.75
		541	301.95	519.42	165.98	485.64	262.52	671.66
		453.02	357.16	621.33	274.05	428.63	273.99	562.4
		419.7	413.5	556.49	355.81	589	251.57	720.17
		669.81	485.86	647.49	360.3	489.33	248.47	508.84
		582.05	620.12	547.3	186.47	530.22	255.42	463.31
		636.1	483.29	688.11	234.09	613.8	253.4	600.62
		561.49	425.52	525.22	251.31	569.34	382.4	431.77
		577.76	673.67	608.23	327.31	619.59	200.07	521.51
		625.61	445.49	603.55	310.46	336.24	210.3	453.34
		602.61	625.54	650.58	325.05	587.16	204.75	629.66
		471.14	587.71	519.25	323.15	482.84	386.59	583.67
		307.66	495.97	549.13	295.49	582.91	288.15	364.6
		625.61	600.82	320.45	378.84	591.59	208.78	468.51
		764.48	608.61	463.05	225.46	520.24	233.87	723.38
		542.59	514.48	633.99	217.22	608.71	322.75	672.2
		620.88	705.78	639.9	424.39	602.38	357.04	472.16
		486.28	660.67	706.15	365.7	503.62	425.87	689.81
		695.52	555.2	728.41	449.64	622.23	292.61	676.95
		465.07	422.51	456.46	267.25	427.34	265.67	412.81
		510.34	525.61	448.06	266.44	586.43	318.71	557.63
		514.32	499.84	383.24	270.79	603.95	280.45	504.98
		319.44	355.85	437.44	229.76	478.62	329.68	478.12
		426.14	486.09	451.53	274.38	418.97	238.77	379.98

## Sheet: Figure 3j
Figure 3j		VP22ΔM-rep	VP22ΔM
		2.16667	4.83333

[truncated: 79 more sheets: Figure 3i, Figure 3k, Figure 3l, Figure 4c, Figure 4d, Figure 4e, Figure 4f, Figure 4g, Figure 4h, Figure 4j, Figure 4k, Figure 5a, Figure 5b, Figure 5c, Figure 5d, Figure 5e, Figure 5f, Figure 5g, Figure 5h, Figure 5i …]
